# Supplementary material for: Diaqua­bis(2-chloro­benzoato-κO)bis­(N,N-diethyl­nicotinamide-κN 1)nickel(II)
Source: Acta Crystallogr Sect E Struct Rep Online. 2009 Apr 22;65(Pt 5):m545–6. doi: 10.1107/S1600536809014226 (PMC2977595; doi:10.1107/S1600536809014226)
Supplement: Supplementary file 2 [file e-65-0m545-Isup2.hkl]

#
# h,k,l, Fc-squared, Fo-squared, sigma(Fo-squared) and status flag
#
data_I
_shelx_title ' el17 in P 21/n'
_shelx_refln_list_code          4
_shelx_F_calc_maximum      186.07
_exptl_crystal_F_000       796.00
_reflns_d_resolution_high  0.7470
 
loop_
 _symmetry_equiv_pos_as_xyz
 'x, y, z'
 '-x+1/2, y+1/2, -z+1/2'
 '-x, -y, -z'
 'x-1/2, -y-1/2, z-1/2'
 
_cell_length_a    12.7505
_cell_length_b    10.3565
_cell_length_c    14.9673
_cell_angle_alpha  90.000
_cell_angle_beta  114.046
_cell_angle_gamma  90.000
 
_shelx_F_squared_multiplier     1.000
 
loop_
 _refln_index_h
 _refln_index_k
 _refln_index_l
 _refln_F_squared_calc
 _refln_F_squared_meas
 _refln_F_squared_sigma
 _refln_observed_status
   2   0   0     2611.04     3000.61     45.89 o
   4   0   0      275.55      305.24      8.13 o
   6   0   0     2303.81     2125.71     32.51 o
   8   0   0       55.25       33.07      6.91 o
  10   0   0     2221.28     2155.14     45.56 o
  12   0   0       65.54       49.43     19.69 o
  14   0   0      215.51      218.55     34.84 o
   1   1   0     2489.46     2917.37     39.71 o
   2   1   0      174.72      171.75      3.28 o
   3   1   0     1547.76     1501.96     25.42 o
   4   1   0      731.96      673.60     14.32 o
   5   1   0       15.67       29.68      3.21 o
   6   1   0      131.52      160.71      6.18 o
   7   1   0     6002.03     5817.36     61.96 o
   8   1   0      198.09      224.09      9.00 o
   9   1   0     3252.65     3210.48     33.09 o
  10   1   0     2078.56     2060.11     36.61 o
  11   1   0      510.14      499.09     21.72 o
  12   1   0     1573.11     1625.44     38.29 o
  13   1   0      101.29      101.42     18.12 o
  14   1   0      193.57      203.03     23.34 o
  15   1   0        5.47        3.92     14.67 o
   0   2   0     6591.73     7080.26     66.70 o
   1   2   0     8472.71     8798.33     90.34 o
   2   2   0    26576.76    28445.40    399.72 o
   3   2   0      322.99      452.84      7.22 o
   4   2   0     8301.01     8659.52     60.17 o
   5   2   0     1253.29     1391.25     16.37 o
   6   2   0      533.21      441.65      8.98 o
   7   2   0     2466.80     2445.25     23.18 o
   8   2   0     1522.73     1464.46     19.40 o
   9   2   0     1142.66     1108.06     20.57 o
  10   2   0     1575.21     1548.01     39.87 o
  11   2   0        4.75        8.21      8.30 o
  12   2   0      903.34      905.00     30.19 o
  13   2   0        3.48       12.33     11.77 o
  14   2   0       70.84      119.37     20.69 o
  15   2   0        0.15       -4.89     13.49 o
   1   3   0      708.72      710.14     14.30 o
   2   3   0     2777.20     2885.59     26.78 o
   3   3   0     1131.25     1172.83     13.97 o
   4   3   0       46.96       33.81      2.88 o
   5   3   0     3558.64     3419.03     20.70 o
   6   3   0     1043.27     1160.85     17.02 o
   7   3   0      278.20      342.86      9.01 o
   8   3   0      574.12      556.94     14.48 o
   9   3   0       30.26       26.05      6.48 o
  10   3   0     1084.38     1045.91     28.91 o
  11   3   0     1917.46     1962.09     61.26 o
  12   3   0      370.37      356.46     21.00 o
  13   3   0      362.96      343.81     21.69 o
  14   3   0        1.52       -3.58     12.85 o
  15   3   0       72.02       92.84     30.40 o
   0   4   0      158.84      203.02      5.72 o
   1   4   0      437.38      541.10      7.90 o
   2   4   0     4483.07     4591.98     63.15 o
   3   4   0     4761.61     5440.15     41.43 o
   4   4   0     6911.54     7314.79     61.43 o
   5   4   0     1705.67     1926.82     15.75 o
   6   4   0     1945.75     2075.55     18.04 o
   7   4   0      987.48     1007.86     17.51 o
   8   4   0     2780.67     2771.28     62.99 o
   9   4   0      141.44      154.72      9.72 o
  10   4   0      483.99      507.01     18.85 o
  11   4   0       27.53       18.78      9.29 o
  12   4   0     1243.91     1274.69     35.45 o
  13   4   0       22.38       10.16     13.50 o
  14   4   0      354.17      373.73     43.73 o
   1   5   0      562.91      506.41      7.13 o
   2   5   0     4608.93     4997.34     97.61 o
   3   5   0      996.80     1030.44     21.12 o
   4   5   0     1348.38     1191.52     24.81 o
   5   5   0      128.69      122.64      5.49 o
   6   5   0      119.82      113.14      5.49 o
   7   5   0        4.05        7.86      4.28 o
   8   5   0      433.01      396.89     15.43 o
   9   5   0       87.94      103.52     10.00 o
  10   5   0      474.40      482.97     18.72 o
  11   5   0     1784.17     1740.85     51.29 o
  12   5   0      837.41      869.90     67.04 o
  13   5   0      647.00      663.20     36.84 o
  14   5   0       90.35      118.93     22.96 o
   0   6   0     3115.41     2852.12     34.68 o
   1   6   0      697.70      726.20      8.67 o
   2   6   0      388.65      389.64      6.65 o
   3   6   0      237.26      317.75      9.04 o
   4   6   0     2755.52     2876.90     45.44 o
   5   6   0       26.06       39.25      4.51 o
   6   6   0     1739.15     1751.22     24.57 o
   7   6   0     1438.37     1387.02     22.61 o
   8   6   0       26.09       38.24      7.55 o
   9   6   0      955.54      905.01     29.00 o
  10   6   0     2471.81     2442.82     90.19 o
  11   6   0       21.42       16.49     10.08 o
  12   6   0      247.25      229.87     24.59 o
  13   6   0        8.89        9.31     14.58 o
  14   6   0       56.80       57.95     18.88 o
   1   7   0      344.18      329.71      6.01 o
   2   7   0       40.76       48.49      3.65 o
   3   7   0     2509.57     2486.95     43.13 o
   4   7   0      450.19      466.23     14.54 o
   5   7   0     1551.04     1509.53     25.80 o
   6   7   0      973.15      977.72     26.18 o
   7   7   0      690.81      725.23     17.89 o
   8   7   0        1.01        0.74      7.03 o
   9   7   0      930.82      922.26     30.18 o
  10   7   0       23.50       19.74     10.02 o
  11   7   0      118.69      103.26     18.85 o
  12   7   0       21.13       17.66     14.39 o
  13   7   0      987.11      906.17     44.79 o
   0   8   0     3441.23     3326.83     79.79 o
   1   8   0       25.71       21.80      6.94 o
   2   8   0      206.55      208.82      7.23 o
   3   8   0      571.99      529.79     13.40 o
   4   8   0       12.06       12.53      5.61 o
   5   8   0      125.57      111.46      8.33 o
   6   8   0     2810.24     2811.26     33.51 o
   7   8   0     1336.06     1322.66     39.89 o
   8   8   0      464.56      472.00     22.42 o
   9   8   0      501.57      529.60     31.48 o
  10   8   0      392.93      366.02     28.91 o
  11   8   0        5.38       22.51     14.67 o
  12   8   0      344.71      325.21     29.39 o
   1   9   0      662.59      600.93     35.61 o
   2   9   0      184.55      168.77     12.34 o
   3   9   0      265.04      236.42     14.51 o
   4   9   0      137.77      146.51      9.13 o
   5   9   0      556.70      589.04     18.37 o
   6   9   0       16.19       15.86      5.89 o
   7   9   0      313.51      334.10     20.02 o
   8   9   0       82.81       73.86     12.68 o
   9   9   0      234.93      212.37     18.72 o
  10   9   0       29.83       50.54     16.77 o
  11   9   0      438.84      468.01     34.07 o
   0  10   0      347.93      315.97     32.36 o
   1  10   0        3.94       10.47     10.49 o
   2  10   0     1657.92     1613.55     46.58 o
   3  10   0       59.15       59.04      7.66 o
   4  10   0      313.96      313.96     15.99 o
   5  10   0       17.24       19.66     12.66 o
   6  10   0       36.03       23.00     12.39 o
   7  10   0       12.55       16.16     10.12 o
   8  10   0      979.08      893.92     32.38 o
   9  10   0       56.22       50.53     13.65 o
  10  10   0      115.87       96.03     16.56 o
   1  11   0      100.46      101.57     17.43 o
   2  11   0        8.18       13.34     12.05 o
   3  11   0      278.75      254.91     23.40 o
   4  11   0      211.77      208.89     22.02 o
   5  11   0      245.43      283.73     24.67 o
   6  11   0       27.04       36.57     22.82 o
   7  11   0      183.71      172.34     33.11 o
   8  11   0        0.22      -17.54     17.73 o
   9  11   0       20.10       32.18     26.80 o
   0  12   0     1147.77      987.28     58.69 o
   1  12   0     1206.91     1173.79     55.49 o
   2  12   0      185.59      168.31     21.81 o
   3  12   0       41.62       37.61     15.81 o
   4  12   0      448.55      436.56     31.09 o
   5  12   0       95.00      101.58     28.53 o
   6  12   0       42.67       52.85     25.54 o
   7  12   0      199.07      196.80     37.51 o
   1  13   0      658.02      651.55     38.14 o
   2  13   0       68.77       81.33     19.10 o
   3  13   0      272.57      307.49     28.54 o
   4  13   0      170.07      143.16     33.58 o
   5  13   0       56.32       56.36     26.99 o
 -15   0   1      642.22      664.77     55.05 o
 -13   0   1     1933.80     1875.74     76.65 o
 -11   0   1      353.08      343.23     25.11 o
  -9   0   1     5186.20     5264.96     99.41 o
  -7   0   1     1919.81     2081.30     29.53 o
  -5   0   1      312.59      262.57      9.84 o
  -3   0   1      338.20      317.56     22.85 o
  -1   0   1    12894.31    12759.66    125.06 o
   1   0   1    27137.15    27452.16    331.96 o
   3   0   1      303.69      267.23      7.08 o
   5   0   1     1544.42     1605.79     19.28 o
   7   0   1     2294.73     2138.18     30.60 o
   9   0   1     2609.81     2650.22     47.25 o
  11   0   1      532.91      578.81     42.65 o
  13   0   1     1028.13     1065.25     62.06 o
  15   0   1       62.76       38.02     25.16 o
 -15   1   1       69.95       75.03     19.26 o
 -14   1   1        7.78        6.43     13.87 o
 -13   1   1       12.50        3.57      9.50 o
 -12   1   1       21.28       14.45      8.21 o
 -11   1   1      258.92      279.04     15.04 o
 -10   1   1      250.23      268.73     14.23 o
  -9   1   1      228.53      209.77     10.68 o
  -8   1   1     1342.87     1373.46     21.26 o
  -7   1   1      452.02      398.52     10.10 o
  -6   1   1     2126.19     2082.38     30.06 o
  -5   1   1      120.07       95.42      4.77 o
  -4   1   1     4584.30     4599.75     75.23 o
  -3   1   1    10155.95    10637.79    128.98 o
  -2   1   1     2079.60     2222.28     26.11 o
  -1   1   1     3217.29     3204.01     37.83 o
   0   1   1     8944.96     8868.31    124.95 o
   1   1   1      112.38       85.28      2.49 o
   2   1   1     8051.35     8514.51     56.44 o
   3   1   1     5806.81     5921.16     77.97 o
   4   1   1     8086.42     7948.73     68.69 o
   5   1   1      824.80      985.90     10.83 o
   6   1   1     6413.99     6620.41     44.63 o
   7   1   1     1257.83     1313.82     16.01 o
   8   1   1     3895.20     3946.34     31.28 o
   9   1   1       19.93       22.58      6.99 o
  10   1   1     2165.80     2250.16     71.47 o
  11   1   1       15.95       21.91      9.57 o
  12   1   1      363.20      393.41     27.74 o
  13   1   1       69.20       61.71     16.33 o
  14   1   1      538.72      558.42     51.42 o
  15   1   1       25.19       31.79     17.84 o
 -15   2   1      811.63      775.55     40.92 o
 -14   2   1       29.23       33.28     15.81 o
 -13   2   1      161.76      166.25     16.49 o
 -12   2   1     1499.23     1512.72     36.93 o
 -11   2   1     1939.55     1910.66     37.24 o
 -10   2   1       37.76       28.53      7.63 o
  -9   2   1     1136.04     1182.75     25.56 o
  -8   2   1      125.47      105.89      6.57 o
  -7   2   1      183.34      207.44      7.91 o
  -6   2   1        7.22       -0.05      2.71 o
  -5   2   1     6208.65     6548.50     65.13 o
  -4   2   1    12492.58    13209.84    106.51 o
  -3   2   1      250.38      233.37      5.57 o
  -2   2   1      231.45      196.80      4.98 o
  -1   2   1     8067.65     7983.18    315.69 o
   0   2   1     5083.37     4838.42     47.56 o
   1   2   1    12329.89    12926.12    182.38 o
   2   2   1     2059.39     2161.56     26.62 o
   3   2   1     6246.31     6301.60     48.28 o
   4   2   1      504.27      446.21     10.12 o
   5   2   1     2168.61     2049.91     27.91 o
   6   2   1       57.80       52.50      4.26 o
   7   2   1      172.61      163.00      7.07 o
   8   2   1      100.64      111.48      7.77 o
   9   2   1       67.48       76.89      7.77 o
  10   2   1      152.26      148.68     13.51 o
  11   2   1     1182.08     1193.75     48.67 o
  12   2   1       36.09       47.87     14.12 o
  13   2   1      438.60      450.04     30.39 o
  14   2   1      646.85      680.64     38.63 o
  15   2   1       14.34        8.23     16.04 o
 -15   3   1       29.11       18.94     23.48 o
 -14   3   1      360.18      385.17     24.08 o
 -13   3   1       47.46       37.64     12.02 o
 -12   3   1        6.41       -0.70      8.94 o
 -11   3   1      254.54      254.90     17.27 o
 -10   3   1       15.64       11.24      5.93 o
  -9   3   1        8.90        4.67      5.19 o
  -8   3   1      282.83      280.13     10.08 o
  -7   3   1       64.45       77.89      5.39 o
  -6   3   1      335.07      400.69      9.04 o
  -5   3   1     1044.83     1144.20     14.00 o
  -4   3   1     4966.86     5016.00     56.90 o
  -3   3   1       28.32       42.25      2.99 o
  -2   3   1    11224.18    11915.06    221.28 o
  -1   3   1     1272.93     1267.51     17.45 o
   0   3   1      289.45      296.33      4.05 o
   1   3   1      280.74      359.08      5.47 o
   2   3   1     7155.12     7075.81     70.01 o
   3   3   1     7993.18     8711.78     72.05 o
   4   3   1     7947.65     8689.00     86.63 o
   5   3   1       74.83       69.29      4.24 o
   6   3   1       57.17       88.23      5.17 o
   7   3   1      646.29      570.42     11.36 o
   8   3   1     3228.29     3121.40     52.92 o
   9   3   1       99.67       85.82      9.23 o
  10   3   1      117.59      124.72     12.93 o
  11   3   1       22.48       27.67     10.08 o
  12   3   1     3169.46     3348.34    100.59 o
  13   3   1      136.37      125.29     19.72 o
  14   3   1      730.74      740.65     39.64 o
 -15   4   1       79.85      105.46     32.36 o
 -14   4   1      203.08      201.48     23.95 o
 -13   4   1       64.72       64.63     21.96 o
 -12   4   1        0.17       -3.48      8.79 o
 -11   4   1     4048.62     4150.50     72.18 o
 -10   4   1        5.52        7.70      5.88 o
  -9   4   1      577.70      575.37     15.78 o
  -8   4   1       49.96       47.61      6.42 o
  -7   4   1     1777.92     1877.57     19.87 o
  -6   4   1      948.08      999.03     14.66 o
  -5   4   1     5561.29     5921.00     58.19 o
  -4   4   1      155.11      156.02      5.44 o
  -3   4   1     1595.73     1846.84     23.00 o
  -2   4   1    12982.74    13199.76    273.56 o
  -1   4   1      703.01      588.10      8.45 o
   0   4   1     1589.30     1692.89     23.82 o
   1   4   1     1699.76     1706.91     20.72 o
   2   4   1      420.04      482.04      8.34 o
   3   4   1     3036.02     3402.83     39.01 o
   4   4   1        0.23        1.89      2.24 o
   5   4   1     8006.29     8094.86     78.14 o
   6   4   1        3.69       11.59      3.53 o
   7   4   1       70.57       84.91      6.95 o
   8   4   1      605.74      633.01     18.54 o
   9   4   1       14.49       21.43      7.08 o
  10   4   1      121.14      131.77     11.49 o
  11   4   1      552.50      532.03     23.71 o
  12   4   1       64.70       55.32     12.31 o
  13   4   1       11.32       17.16     19.46 o
  14   4   1      281.02      272.57     40.74 o
 -14   5   1       22.28       26.22     16.75 o
 -13   5   1      314.28      323.98     28.08 o
 -12   5   1     1404.81     1351.11     47.62 o
 -11   5   1        7.81       24.44     13.04 o
 -10   5   1      228.43      240.05     16.87 o
  -9   5   1      627.22      634.95     16.78 o
  -8   5   1      199.29      221.04     10.48 o
  -7   5   1      179.61      195.51      7.08 o
  -6   5   1        4.11        5.49      3.57 o
  -5   5   1      299.89      266.37      7.95 o
  -4   5   1     1447.23     1572.05     27.09 o
  -3   5   1      322.33      318.54      9.25 o
  -2   5   1     7249.91     7682.53    148.50 o
  -1   5   1       26.59       31.76      2.57 o
   0   5   1      839.29      728.66      8.05 o
   1   5   1      759.36      678.89     11.01 o
   2   5   1     3088.64     3138.43     35.81 o
   3   5   1     3468.72     3670.49     42.90 o
   4   5   1     1449.38     1428.01     16.64 o
   5   5   1        0.57        0.82      2.68 o
   6   5   1      175.63      182.01      6.84 o
   7   5   1      310.92      308.79     11.52 o
   8   5   1       57.89       62.50      8.25 o
   9   5   1      676.01      651.76     20.43 o
  10   5   1     1584.92     1579.12     31.91 o
  11   5   1        2.38       -1.34     10.77 o
  12   5   1      304.80      339.00     27.97 o
  13   5   1        6.02       13.51     14.42 o
  14   5   1      875.55      878.45     65.66 o
 -14   6   1        7.57        9.78     15.46 o
 -13   6   1      375.89      423.01     46.75 o
 -12   6   1      338.40      359.40     28.36 o
 -11   6   1      538.84      479.54     24.34 o
 -10   6   1       44.29       31.71     10.19 o
  -9   6   1     5199.58     5020.21     81.19 o
  -8   6   1      158.02      180.66     10.64 o
  -7   6   1     1393.52     1446.46     23.37 o
  -6   6   1      142.32      133.29      9.21 o
  -5   6   1      804.46      791.79     17.52 o
  -4   6   1      191.22      201.42      8.86 o
  -3   6   1     3180.87     2995.98    157.35 o
  -2   6   1     1910.11     1675.15     16.63 o
  -1   6   1      110.42       98.33      3.91 o
   0   6   1     3428.78     3815.93     46.16 o
   1   6   1      736.21      784.19      9.58 o
   2   6   1      133.69      125.28      5.16 o
   3   6   1      868.56      864.96     15.38 o
   4   6   1       14.50       24.25      4.40 o
   5   6   1      207.42      241.35      8.63 o
   6   6   1       29.96       21.89      4.76 o
   7   6   1     1536.31     1584.95     35.58 o
   8   6   1        8.00       16.27      7.93 o
   9   6   1       99.31       99.08     12.51 o
  10   6   1       98.72       92.93     13.32 o
  11   6   1      130.74      123.71     19.22 o
  12   6   1      156.46      160.80     22.16 o
  13   6   1      141.57      108.72     20.51 o
 -13   7   1       50.20       64.62     18.85 o
 -12   7   1      494.99      552.73     35.09 o
 -11   7   1       20.31       18.17     13.99 o
 -10   7   1     2094.30     2003.79     44.58 o
  -9   7   1       85.46       79.38     11.94 o
  -8   7   1      538.58      505.00     16.15 o
  -7   7   1     1359.89     1297.11     23.22 o
  -6   7   1      582.19      577.79     15.37 o
  -5   7   1       94.54       95.37      7.62 o
  -4   7   1        6.16        7.69      4.30 o
  -3   7   1      328.09      334.44     10.21 o
  -2   7   1      328.59      355.84      8.62 o
  -1   7   1        0.18       -1.02      2.30 o
   0   7   1     4877.90     4894.81     46.78 o
   1   7   1      482.49      472.54      7.60 o
   2   7   1       51.65       46.93      3.77 o
   3   7   1       23.24       24.44      6.27 o
   4   7   1       13.81       12.61      5.29 o
   5   7   1      347.83      347.96     13.90 o
   6   7   1     1661.46     1686.06     31.17 o
   7   7   1      147.95      143.42     13.46 o
   8   7   1       88.36       72.10     11.51 o
   9   7   1       99.47      113.34     13.71 o
  10   7   1      753.63      749.13     29.44 o
  11   7   1      161.06      132.95     20.37 o
  12   7   1      171.12      176.75     28.83 o
  13   7   1      146.68      189.38     25.65 o
 -13   8   1      495.99      510.17     30.29 o
 -12   8   1      192.54      205.57     25.65 o
 -11   8   1      295.03      257.97     25.84 o
 -10   8   1      125.00      132.07     34.89 o
  -9   8   1     1017.17      939.83     31.48 o
  -8   8   1       74.01       84.81      8.99 o
  -7   8   1     2828.21     2789.18     39.12 o
  -6   8   1      304.54      315.83     12.09 o
  -5   8   1       18.10       22.75      5.91 o
  -4   8   1      597.47      572.90     16.63 o
  -3   8   1     1717.26     1610.59     31.48 o
  -2   8   1      302.90      296.94      8.05 o
  -1   8   1     1038.36     1036.58     23.70 o
   0   8   1      685.01      696.96     19.10 o
   1   8   1     2572.45     2609.13     42.26 o
   2   8   1     1444.04     1390.28     26.08 o
   3   8   1        4.76        6.91      4.43 o
   4   8   1       92.70       84.16      9.42 o
   5   8   1       79.92       78.08      8.59 o
   6   8   1        4.11        6.40      7.04 o
   7   8   1      475.82      423.37     20.68 o
   8   8   1      171.64      137.88     14.53 o
   9   8   1      103.18      111.81     18.33 o
  10   8   1       18.58       14.45     14.14 o
  11   8   1       19.33        3.89     14.63 o
  12   8   1       35.52       19.76     16.58 o
 -12   9   1      638.15      634.85     32.48 o
 -11   9   1       26.87       12.96     12.44 o
 -10   9   1      179.58      167.06     17.73 o
  -9   9   1      202.31      241.89     21.55 o
  -8   9   1     2064.23     1968.03     44.13 o
  -7   9   1       60.03       57.72      8.59 o
  -6   9   1      527.66      489.63     14.77 o
  -5   9   1       12.58        8.64      6.12 o
  -4   9   1      158.41      155.35     10.58 o
  -3   9   1      205.11      220.87      9.89 o
  -2   9   1      390.21      374.49     23.43 o
  -1   9   1       15.98       14.48      9.98 o
   0   9   1      106.38      104.05     14.49 o
   1   9   1      598.79      595.25     27.62 o
   2   9   1     1134.37     1204.37     16.59 o
   3   9   1        0.39        2.27      5.06 o
   4   9   1      221.70      243.35     11.22 o
   5   9   1      684.50      640.17     27.00 o
   6   9   1       54.49       55.93     13.91 o
   7   9   1     1010.61      928.43     37.91 o
   8   9   1      300.24      287.55     25.00 o
   9   9   1       51.25       60.99     16.74 o
  10   9   1       38.03       34.10     16.76 o
  11   9   1       20.38       14.97     16.42 o
 -11  10   1     1139.14     1114.83     40.56 o
 -10  10   1       46.85       39.45     13.84 o
  -9  10   1        2.54        1.03     10.42 o
  -8  10   1        2.41        7.51     10.01 o
  -7  10   1      441.18      427.13     22.61 o
  -6  10   1       26.08       21.92      7.38 o
  -5  10   1     2573.50     2511.84    121.04 o
  -4  10   1      217.99      203.92     13.43 o
  -3  10   1      316.03      291.16     12.54 o
  -2  10   1      149.80      156.07     18.01 o
  -1  10   1     1215.34     1246.01     57.85 o
   0  10   1      155.72      129.27     16.67 o
   1  10   1      380.40      351.26     24.55 o
   2  10   1       21.29        3.13     10.27 o
   3  10   1      151.18      169.25     12.18 o
   4  10   1       99.46      104.81     15.96 o
   5  10   1      480.14      550.28     45.37 o
   6  10   1       23.79       20.20     18.99 o
   7  10   1        2.81       -0.57     15.32 o
   8  10   1        4.11        4.83      9.68 o
   9  10   1      147.49      118.55     16.49 o
  10  10   1        6.05       -0.05     11.62 o
  -9  11   1        1.76        1.50     22.03 o
  -8  11   1      515.93      475.68     49.95 o
  -7  11   1      367.45      356.28     41.86 o
  -6  11   1      201.16      193.41     17.79 o
  -5  11   1       51.39       47.95     15.35 o
  -4  11   1      117.28      110.14     17.86 o
  -3  11   1       40.73       28.28     13.34 o
  -2  11   1      234.51      226.52     21.69 o
  -1  11   1      555.89      531.29     30.82 o
   0  11   1       61.20       80.12     15.92 o
   1  11   1        2.21       -0.30     11.21 o
   2  11   1     1383.48     1389.05     46.25 o
   3  11   1      211.05      229.59     22.07 o
   4  11   1      426.64      439.39     29.45 o
   5  11   1      108.53      105.00     26.66 o
   6  11   1       29.07       24.60     21.23 o
   7  11   1       74.96       67.81     27.69 o
   8  11   1       24.27       28.76     25.11 o
   9  11   1       61.21       51.07     28.86 o
  -8  12   1       89.54       77.36     31.38 o
  -7  12   1      171.74      144.94     34.56 o
  -6  12   1       27.27       33.63     22.78 o
  -5  12   1      419.72      395.22     30.43 o
  -4  12   1       23.55       23.18     15.17 o
  -3  12   1      225.81      226.09     24.16 o
  -2  12   1       71.93      104.14     18.99 o
  -1  12   1      257.91      240.08     23.83 o
   0  12   1      848.65      771.02     38.20 o
   1  12   1      236.88      285.14     25.54 o
   2  12   1       70.73       86.59     18.13 o
   3  12   1      299.95      337.60     27.89 o
   4  12   1      136.15      123.38     30.63 o
   5  12   1      134.91      141.19     32.50 o
   6  12   1        0.55       18.43     23.01 o
   7  12   1      494.18      500.89     53.46 o
  -5  13   1       45.30       79.27     28.48 o
  -4  13   1       60.39       69.54     19.09 o
  -3  13   1        0.20        6.56     14.22 o
  -2  13   1        8.49       13.86     15.58 o
  -1  13   1       30.32       27.31     16.30 o
   0  13   1      605.90      601.05     36.94 o
   1  13   1       87.14      113.48     20.44 o
   2  13   1      181.82      183.58     23.82 o
   3  13   1        2.26        8.84     20.34 o
   4  13   1      483.34      518.71     51.16 o
 -16   0   2      824.50      864.94     63.75 o
 -14   0   2      199.80      221.21     32.32 o
 -12   0   2       69.34       74.33     14.93 o
 -10   0   2      723.06      730.44     28.35 o
  -8   0   2     1110.93     1081.63     23.32 o
  -6   0   2     3778.84     3399.84    126.59 o
  -4   0   2     4694.52     4552.53    206.97 o
  -2   0   2     6957.15     6537.88    124.79 o
   0   0   2     1619.51     1684.57     14.27 o
   2   0   2        6.74       23.69      3.98 o
   4   0   2      840.05      928.21     15.47 o
   6   0   2      950.94      980.25     17.20 o
   8   0   2     1151.33     1246.36     26.02 o
  10   0   2       26.71       20.25     16.09 o
  12   0   2      852.44      755.78     50.79 o
  14   0   2      705.59      660.46     55.28 o
 -16   1   2      152.62      202.25     26.21 o
 -15   1   2      221.42      229.65     25.68 o
 -14   1   2       44.31       33.77     13.29 o
 -13   1   2      306.81      335.63     18.06 o
 -12   1   2        6.66        0.51      7.57 o
 -11   1   2      289.44      308.13     15.69 o
 -10   1   2      182.32      160.84     11.46 o
  -9   1   2     1809.10     1837.90     28.92 o
  -8   1   2      490.69      443.41     11.19 o
  -7   1   2     3482.97     3601.14     89.45 o
  -6   1   2      651.54      747.97     16.30 o
  -5   1   2     1183.29     1106.37     19.39 o
  -4   1   2      324.96      291.31     10.18 o
  -3   1   2     6359.91     5913.37     26.61 o
  -2   1   2       59.39      153.51     20.97 o
  -1   1   2     5379.23     5229.89     64.63 o
   0   1   2      706.23      732.85      9.90 o
   1   1   2     7648.03     8009.70    118.00 o
   2   1   2     1427.07     1523.32     15.98 o
   3   1   2    10071.66    10936.85    105.40 o
   4   1   2      534.65      635.48      8.22 o
   5   1   2     1566.81     1739.32     15.10 o
   6   1   2       67.53       67.26      4.32 o
   7   1   2     4188.05     4211.90     26.15 o
   8   1   2     3433.84     3421.47     32.11 o
   9   1   2      248.04      224.51     14.92 o
  10   1   2     1745.10     1754.52     35.95 o
  11   1   2      809.48      764.77     34.49 o
  12   1   2       28.59       29.92     14.00 o
  13   1   2     1080.95     1088.21     45.14 o
  14   1   2      131.04      146.48     22.78 o
 -16   2   2      176.44      136.44     23.70 o
 -15   2   2      227.03      232.77     25.67 o
 -14   2   2      379.69      407.17     24.37 o
 -13   2   2        7.47        7.42      9.91 o
 -12   2   2      375.04      376.07     17.54 o
 -11   2   2      185.12      189.45     12.79 o
 -10   2   2      320.94      307.49     13.07 o
  -9   2   2      618.03      614.86     15.72 o
  -8   2   2       33.37       24.02      4.48 o
  -7   2   2     1422.26     1275.74     20.96 o
  -6   2   2     1547.93     1607.93     28.83 o
  -5   2   2        3.67        0.13      2.89 o
  -4   2   2     4672.68     4542.09     64.99 o
  -3   2   2     1809.94     1859.83     14.05 o
  -2   2   2     9332.49     9832.44    205.10 o
  -1   2   2    14195.83    14664.11    129.08 o
   0   2   2      103.77      125.89      3.67 o
   1   2   2     3898.47     3792.68     43.98 o
   2   2   2     2930.05     2870.79     30.08 o
   3   2   2     2455.82     2489.95     22.15 o
   4   2   2     1712.30     1832.36     27.99 o
   5   2   2      146.70      125.89      4.88 o
   6   2   2      990.28     1051.29     14.56 o
   7   2   2      185.40      192.34      7.81 o
   8   2   2      155.10      153.98     10.31 o
   9   2   2      556.49      521.42     20.71 o
  10   2   2      531.17      495.50     27.63 o
  11   2   2       42.20       34.51     13.40 o
  12   2   2      745.59      721.47     35.83 o
  13   2   2       46.47       51.88     16.25 o
  14   2   2      219.31      200.99     25.63 o
 -15   3   2      181.50      168.00     37.46 o
 -14   3   2        2.10       -2.17     10.42 o
 -13   3   2      406.40      412.41     22.70 o
 -12   3   2       47.34       43.13     10.96 o
 -11   3   2     1517.41     1564.08     41.18 o
 -10   3   2        0.71        3.20      5.57 o
  -9   3   2       34.20       24.17      5.88 o
  -8   3   2      791.33      832.23     20.29 o
  -7   3   2     1895.66     1717.38     38.38 o
  -6   3   2      235.43      233.72      8.67 o
  -5   3   2     7490.54     7646.95    106.90 o
  -4   3   2       24.65       16.83      2.87 o
  -3   3   2      309.12      296.83      4.87 o
  -2   3   2      746.29      693.94     10.14 o
  -1   3   2    10230.25    10404.53    165.85 o
   0   3   2     1328.43     1450.86     16.66 o
   1   3   2      101.89       91.99      2.92 o
   2   3   2      637.32      773.37      9.08 o
   3   3   2    14955.81    16756.59    176.17 o
   4   3   2        0.03        2.34      2.36 o
   5   3   2     7801.65     8088.75    103.52 o
   6   3   2      236.02      254.98      7.81 o
   7   3   2       77.14      105.26      6.75 o
   8   3   2      125.19      133.63     10.26 o
   9   3   2     3233.33     3262.61     41.79 o
  10   3   2      168.69      145.29     13.68 o
  11   3   2      485.59      483.75     26.13 o
  12   3   2      130.13      134.35     19.82 o
  13   3   2      325.73      304.23     27.29 o
  14   3   2       65.98       71.00     19.88 o
 -15   4   2      163.95      142.89     23.52 o
 -14   4   2      696.93      802.61     52.22 o
 -13   4   2      157.83      160.63     21.36 o
 -12   4   2       22.95       14.97      9.73 o
 -11   4   2      241.07      220.54     14.01 o
 -10   4   2     1721.67     1623.79     27.97 o
  -9   4   2       39.33       41.40      6.62 o
  -8   4   2     1629.50     1624.04     28.85 o
  -7   4   2       37.93       22.51      4.79 o
  -6   4   2      271.19      291.88      8.75 o
  -5   4   2        1.71        6.01      2.96 o
  -4   4   2      279.78      218.30      5.80 o
  -3   4   2       11.47       19.93      3.62 o
  -2   4   2      175.19      223.63      4.83 o
  -1   4   2       31.42       58.48      2.78 o
   0   4   2       69.78       77.73      2.65 o
   1   4   2     1159.38     1292.67     15.39 o
   2   4   2     4393.50     4350.93     59.91 o
   3   4   2      166.70      224.89      6.41 o
   4   4   2     1373.77     1497.36     17.80 o
   5   4   2       10.86        7.56      2.93 o
   6   4   2     3436.74     3411.68     54.79 o
   7   4   2        2.76        2.11      5.34 o
   8   4   2       81.71       98.66      9.55 o
   9   4   2      943.33      978.63     24.49 o
  10   4   2       22.04       22.42      9.31 o
  11   4   2       76.68       60.58     12.14 o
  12   4   2     1055.08     1003.40     41.59 o
  13   4   2       65.66       40.55     25.16 o
  14   4   2      186.80      207.32     38.21 o
 -15   5   2      117.48       99.80     21.79 o
 -14   5   2      381.97      382.70     31.16 o
 -13   5   2      134.17      140.14     20.82 o
 -12   5   2        0.06       -1.87     11.49 o
 -11   5   2       51.44       47.63     11.10 o
 -10   5   2      668.88      689.58     21.49 o
  -9   5   2      527.77      518.56     15.36 o
  -8   5   2      227.77      212.87     10.33 o
  -7   5   2     1699.73     1752.50     20.74 o
  -6   5   2        6.50        7.94      3.62 o
  -5   5   2      823.21      736.53     10.70 o
  -4   5   2        0.37        3.47      3.61 o
  -3   5   2     8218.88     8532.38    150.49 o
  -2   5   2     3745.98     3724.48     84.44 o
  -1   5   2     4093.28     3924.14     20.52 o
   0   5   2     1497.94     1416.60     19.56 o
   1   5   2     1831.00     1922.98     20.03 o
   2   5   2      141.43      207.04      6.68 o
   3   5   2     1590.94     1644.31     22.95 o
   4   5   2     1100.13     1158.31     14.21 o
   5   5   2     1405.24     1587.43     25.37 o
   6   5   2        3.95        5.08      4.30 o
   7   5   2     1317.05     1408.27     26.25 o
   8   5   2      866.27      863.69     22.40 o
   9   5   2     1442.81     1365.65     38.80 o
  10   5   2        0.45       -6.84      6.84 o
  11   5   2      564.44      540.96     31.73 o
  12   5   2       62.20       71.01     17.34 o
  13   5   2      443.61      443.27     46.82 o
 -14   6   2       39.74       42.33     17.95 o
 -13   6   2       35.51       22.53     15.59 o
 -12   6   2      746.25      817.11     39.61 o
 -11   6   2       10.53       -0.08      8.50 o
 -10   6   2     1188.22     1125.58     27.33 o
  -9   6   2       97.58       92.13     10.18 o
  -8   6   2      975.29      975.13     20.73 o
  -7   6   2       39.05       35.04      6.37 o
  -6   6   2     1264.03     1313.18     22.71 o
  -5   6   2      229.08      262.90      9.57 o
  -4   6   2       22.44       21.39      4.54 o
  -3   6   2        1.40        1.83      3.10 o
  -2   6   2      160.74      128.69      5.85 o
  -1   6   2     1217.77     1446.61     16.52 o
   0   6   2     3553.80     3577.47     38.59 o
   1   6   2     1413.09     1536.48     17.96 o
   2   6   2      634.58      704.20     10.77 o
   3   6   2       11.89        8.48      3.37 o
   4   6   2     1376.93     1370.79     17.79 o
   5   6   2       58.67       65.99      5.57 o
   6   6   2       44.18       51.73      7.47 o
   7   6   2       67.33       66.84      8.32 o
   8   6   2      255.76      264.62     17.34 o
   9   6   2       90.12      117.40     13.65 o
  10   6   2      601.58      580.53     26.07 o
  11   6   2       39.97       36.34     14.88 o
  12   6   2        9.11       16.86     14.69 o
  13   6   2       41.51       74.36     28.95 o
 -14   7   2        0.06        4.83     12.72 o
 -13   7   2      100.72      113.83     17.59 o
 -12   7   2      438.00      474.36     33.14 o
 -11   7   2       55.93       66.47     13.06 o
 -10   7   2       66.39       64.21     10.21 o
  -9   7   2     2403.47     2398.19     43.12 o
  -8   7   2       30.27       31.73      6.47 o
  -7   7   2     1468.36     1489.68     22.94 o
  -6   7   2     1623.40     1559.71     25.36 o
  -5   7   2      534.82      529.20     14.51 o
  -4   7   2      171.63      178.33      8.91 o
  -3   7   2     1686.54     1616.16     28.76 o
  -2   7   2      848.93      926.12     14.21 o
  -1   7   2      618.28      679.58     13.07 o
   0   7   2     1204.78     1282.64     16.08 o
   1   7   2     6393.67     6323.04     31.75 o
   2   7   2       86.60      107.45      5.60 o
   3   7   2      359.95      368.42     12.07 o
   4   7   2      328.28      322.58     16.86 o
   5   7   2      988.12      981.34     20.29 o
   6   7   2      938.35      851.14     25.69 o
   7   7   2     1786.11     1710.44     38.92 o
   8   7   2      164.77      144.10     14.05 o
   9   7   2      291.95      254.59     18.36 o
  10   7   2        0.06       -6.33     11.17 o
  11   7   2      191.29      206.42     23.74 o
  12   7   2      135.73      136.98     22.57 o
 -13   8   2      338.39      386.86     26.82 o
 -12   8   2       74.54       65.41     15.09 o
 -11   8   2      265.11      259.89     20.72 o
 -10   8   2       59.54       60.31     12.82 o
  -9   8   2      171.17      134.49     11.06 o
  -8   8   2     2316.71     2297.16     32.17 o
  -7   8   2      109.40      115.97      8.61 o
  -6   8   2      317.60      309.84     12.03 o
  -5   8   2        5.60        8.21      5.20 o
  -4   8   2      800.43      808.33     19.32 o
  -3   8   2        0.80        0.39      4.34 o
  -2   8   2     2412.34     2410.50     42.78 o
  -1   8   2       99.27      141.50     12.71 o
   0   8   2     1893.14     1881.78     30.78 o
   1   8   2      135.37      156.61      5.69 o
   2   8   2      158.61      165.24      8.15 o
   3   8   2        0.25       -2.04      4.56 o
   4   8   2       13.94       15.85      6.91 o
   5   8   2     1202.41     1163.34     38.27 o
   6   8   2      221.53      218.32     15.34 o
   7   8   2       39.80       25.55      9.43 o
   8   8   2       27.98       24.96     12.72 o
   9   8   2       71.56       66.37     15.87 o
  10   8   2      263.44      287.39     27.41 o
  11   8   2      172.20      190.84     24.26 o
 -12   9   2       64.83       46.62     14.63 o
 -11   9   2      734.09      648.21     31.14 o
 -10   9   2      114.70      108.16     16.08 o
  -9   9   2     1210.30     1087.22     35.16 o
  -8   9   2       29.68       38.72      8.25 o
  -7   9   2     1454.38     1441.54     28.76 o
  -6   9   2       10.97        8.73      5.47 o
  -5   9   2      322.47      341.62     14.88 o
  -4   9   2      420.99      440.18     15.47 o
  -3   9   2        6.78        1.42      4.96 o
  -2   9   2      351.07      357.60     17.31 o
  -1   9   2      754.58      779.29     31.05 o
   0   9   2      129.24      150.37     16.53 o
   1   9   2      438.67      405.21     23.69 o
   2   9   2      313.16      321.87     13.49 o
   3   9   2     3345.79     3273.28     89.13 o
   4   9   2      394.03      428.13     19.29 o
   5   9   2     1834.14     1710.29     43.81 o
   6   9   2      169.40      161.88     18.44 o
   7   9   2      285.71      250.05     23.12 o
   8   9   2      403.69      406.02     28.86 o
   9   9   2      197.56      203.07     23.39 o
  10   9   2      119.26      146.58     22.89 o
  11   9   2       15.20       17.57     16.66 o
 -11  10   2       83.37       89.70     16.89 o
 -10  10   2      229.28      196.16     19.57 o
  -9  10   2        8.34       17.34     11.11 o
  -8  10   2      240.47      279.29     20.24 o
  -7  10   2       98.73       98.75     10.40 o
  -6  10   2      644.74      643.53     19.72 o
  -5  10   2        0.00        8.05     11.30 o
  -4  10   2     3070.73     3190.64     43.55 o
  -3  10   2     1164.62     1105.50     35.81 o
  -2  10   2        4.93        3.00     11.01 o
  -1  10   2       72.63       63.98     13.91 o
   0  10   2      142.39      122.80     16.39 o
   1  10   2      595.70      509.32     28.01 o
   2  10   2      821.57      867.28     35.07 o
   3  10   2       21.44       25.20      7.01 o
   4  10   2       75.52       82.13     24.60 o
   5  10   2       18.02       32.93     21.65 o
   6  10   2      185.86      169.96     31.76 o
   7  10   2       26.87       35.36     22.96 o
   8  10   2       86.32       74.74     18.07 o
   9  10   2       10.62        2.13     14.74 o
 -10  11   2        1.91        2.48     23.66 o
  -9  11   2      147.13      146.10     32.93 o
  -8  11   2      218.00      170.05     34.52 o
  -7  11   2      635.97      671.78     28.76 o
  -6  11   2      127.49      128.52     15.32 o
  -5  11   2      851.32      810.51     38.10 o
  -4  11   2       12.02       16.30     13.04 o
  -3  11   2       78.04       82.27     16.62 o
  -2  11   2      326.04      342.28     25.43 o
  -1  11   2      253.59      280.28     23.80 o
   0  11   2       11.55        6.35     11.30 o
   1  11   2      898.99      894.22     38.03 o
   2  11   2      107.87      107.20     17.13 o
   3  11   2      726.88      613.58     32.20 o
   4  11   2      470.82      448.93     44.85 o
   5  11   2      941.77      838.04     57.90 o
   6  11   2      149.32      158.03     32.88 o
   7  11   2       68.31       42.70     23.90 o
   8  11   2       11.33       21.98     24.83 o
  -8  12   2      237.38      288.33     42.75 o
  -7  12   2      241.14      230.01     37.70 o
  -6  12   2     1121.98     1090.55     36.95 o
  -5  12   2      566.67      583.69     35.31 o
  -4  12   2      122.28      105.60     19.83 o
  -3  12   2        1.81      -11.10     11.10 o
  -2  12   2      369.15      395.93     29.00 o
  -1  12   2        5.89       13.83     13.19 o
   0  12   2      108.20      161.90     21.16 o
   1  12   2      311.75      306.65     26.69 o
   2  12   2       21.37       17.15     13.73 o
   3  12   2      128.13      144.65     30.68 o
   4  12   2      467.27      473.06     47.24 o
   5  12   2      177.77      179.59     35.87 o
   6  12   2      206.40      187.40     36.06 o
  -5  13   2       97.67      110.10     21.48 o
  -4  13   2        2.82        0.98     13.73 o
  -3  13   2     1028.56     1019.56     53.15 o
  -2  13   2       27.36       38.07     16.63 o
  -1  13   2      164.97      102.64     21.00 o
   0  13   2        6.28        8.18     14.26 o
   1  13   2      418.11      432.08     32.50 o
   2  13   2        7.21        0.65     20.95 o
   3  13   2      413.75      434.67     47.52 o
   4  13   2       24.30       -0.89     23.38 o
 -15   0   3     1276.18     1311.25     70.39 o
 -13   0   3     1214.23     1210.21     41.75 o
 -11   0   3       49.52       38.69     11.93 o
  -9   0   3     1104.89      881.42     22.87 o
  -7   0   3     1037.88     1080.85     26.92 o
  -5   0   3     2420.26     2166.22     59.37 o
  -3   0   3     3893.38     3914.15     57.21 o
  -1   0   3        9.36       11.76      2.45 o
   1   0   3     6911.75     6678.17     46.18 o
   3   0   3     1607.72     1825.16     34.71 o
   5   0   3     1521.33     1604.21     29.02 o
   7   0   3    17526.07    18023.04    227.73 o
   9   0   3      858.22      827.38     46.07 o
  11   0   3      864.17      826.82     52.47 o
  13   0   3      845.94      939.11     62.06 o
 -16   1   3      644.07      706.63     39.63 o
 -15   1   3        7.05       -2.76     10.74 o
 -14   1   3      131.14      132.65     13.82 o
 -13   1   3        9.52        1.56      8.02 o
 -12   1   3     3194.20     3109.88     44.35 o
 -11   1   3      841.41      828.62     22.50 o
 -10   1   3      578.64      529.44     17.96 o
  -9   1   3       18.55       20.57      4.70 o
  -8   1   3      276.26      227.73      8.66 o
  -7   1   3      175.93      187.56      8.61 o
  -6   1   3     1685.36     1471.08     22.72 o
  -5   1   3     1502.44     1418.77     25.44 o
  -4   1   3      468.64      485.36     10.33 o
  -3   1   3    34620.89    34941.55    476.02 o
  -2   1   3    20878.38    21129.67    362.94 o
  -1   1   3     1088.59     1065.18     16.77 o
   0   1   3     1159.81     1210.13     15.69 o
   1   1   3       26.69       26.59      2.89 o
   2   1   3      150.85      183.34      5.43 o
   3   1   3     1801.84     1843.49     20.26 o
   4   1   3     8169.81     8563.56     73.53 o
   5   1   3     2578.40     2792.63     19.88 o
   6   1   3      931.93      916.72     12.01 o
   7   1   3       18.99       14.67      3.95 o
   8   1   3     1040.51      982.63     21.98 o
   9   1   3       48.54       47.75     12.43 o
  10   1   3      874.62      815.69     34.62 o
  11   1   3       19.95       25.77     12.88 o
  12   1   3        4.57        0.86     11.64 o
  13   1   3       89.06       77.77     18.60 o
  14   1   3      534.13      588.01     38.06 o
 -16   2   3        0.08       13.29     16.51 o
 -15   2   3        2.77       -6.14     10.98 o
 -14   2   3      565.51      584.92     27.38 o
 -13   2   3      106.95      103.79     12.03 o
 -12   2   3        4.52       -2.73      7.53 o
 -11   2   3       57.91       51.09      8.99 o
 -10   2   3      586.16      570.89     18.23 o
  -9   2   3       43.73       24.77      5.72 o
  -8   2   3      201.97      174.96      8.76 o
  -7   2   3     2486.51     2287.80     56.14 o
  -6   2   3      218.25      237.83      8.61 o
  -5   2   3      543.22      489.21     15.23 o
  -4   2   3        0.48        1.15      2.11 o
  -3   2   3     6102.35     6492.16     82.94 o
  -2   2   3     3398.95     3226.95     54.75 o
  -1   2   3     2627.25     2557.84     33.11 o
   0   2   3     1119.71      977.89     14.84 o
   1   2   3       18.33       17.60      2.31 o
   2   2   3      317.43      315.06      6.71 o
   3   2   3     5964.50     6073.74     63.11 o
   4   2   3     2743.62     3006.36     27.46 o
   5   2   3     5294.17     5299.46     53.74 o
   6   2   3      325.11      287.58      7.39 o
   7   2   3     1271.00     1290.12     20.08 o
   8   2   3     2229.98     2182.13     36.87 o
   9   2   3     1356.08     1372.43     34.68 o
  10   2   3      145.71      134.96     17.62 o
  11   2   3      332.56      347.52     26.54 o
  12   2   3        5.51        6.19     12.70 o
  13   2   3      145.36      162.53     24.20 o
  14   2   3      229.09      284.02     29.01 o
 -16   3   3      409.10      420.21     50.28 o
 -15   3   3        7.85       -1.92     14.07 o
 -14   3   3     1522.93     1581.75     41.60 o
 -13   3   3      113.08       88.58     13.48 o
 -12   3   3       30.40       30.17      9.02 o
 -11   3   3      266.03      288.51     15.35 o
 -10   3   3     1061.38     1038.81     21.38 o
  -9   3   3      355.05      381.37     13.08 o
  -8   3   3      560.17      509.22     16.43 o
  -7   3   3       32.65       31.26      4.99 o
  -6   3   3     3409.62     3505.90     27.13 o
  -5   3   3      981.52     1163.33     11.93 o
  -4   3   3    13677.25    13887.89     94.82 o
  -3   3   3     7513.76     7859.92    107.88 o
  -2   3   3      719.03      812.70      9.29 o
  -1   3   3      128.23      143.08      3.75 o
   0   3   3      662.17      743.75      9.93 o
   1   3   3      231.47      209.47      5.34 o
   2   3   3     5069.45     5219.79     57.16 o
   3   3   3       21.88       15.23      2.12 o
   4   3   3       67.27      107.36      4.40 o
   5   3   3      160.87      167.20      5.50 o
   6   3   3     2879.30     3100.20     35.15 o
   7   3   3      153.49      158.90     10.25 o
   8   3   3      127.14      124.54     10.42 o
   9   3   3       22.75       37.38      9.25 o
  10   3   3      405.87      381.96     20.16 o
  11   3   3       23.45       27.85     13.17 o
  12   3   3     1213.11     1256.08     46.94 o
  13   3   3       42.55       40.12     16.70 o
 -15   4   3      101.42       91.13     20.70 o
 -14   4   3       82.25       78.57     18.86 o
 -13   4   3      861.10      885.34     40.12 o
 -12   4   3      247.88      228.94     17.38 o
 -11   4   3      120.30      130.53     11.63 o
 -10   4   3      322.22      327.70     13.55 o
  -9   4   3      160.86      149.54      9.39 o
  -8   4   3      227.10      249.98     10.60 o
  -7   4   3     2379.13     2272.28     26.82 o
  -6   4   3      729.09      671.10     10.13 o
  -5   4   3      688.37      674.09      9.45 o
  -4   4   3      252.94      301.54      6.49 o
  -3   4   3      383.19      457.19      7.46 o
  -2   4   3      581.64      580.33     10.59 o
  -1   4   3     3137.18     3152.03     32.70 o
   0   4   3     1833.48     1962.80     25.21 o
   1   4   3     1092.79     1210.91     16.70 o
   2   4   3      501.64      469.52      8.60 o
   3   4   3     1953.60     1935.20     29.93 o
   4   4   3      295.89      287.51      6.92 o
   5   4   3     2406.65     2314.83     30.37 o
   6   4   3        1.27        5.24      5.40 o
   7   4   3      136.82      165.47     11.03 o
   8   4   3       32.11       19.19      6.89 o
   9   4   3     1160.39     1154.08     37.39 o
  10   4   3        4.70        3.46      8.70 o
  11   4   3      156.52      164.46     20.53 o
  12   4   3        5.49        4.90     12.65 o
  13   4   3      547.59      554.53     52.75 o
 -15   5   3       97.83       97.98     17.17 o
 -14   5   3      254.87      234.16     25.71 o
 -13   5   3      352.49      336.66     37.48 o
 -12   5   3       78.87       73.22     16.41 o
 -11   5   3      510.51      456.61     19.18 o
 -10   5   3      544.30      547.56     19.64 o
  -9   5   3       73.48       79.78      9.19 o
  -8   5   3     2696.20     2696.37     27.27 o
  -7   5   3       64.69       58.35      4.48 o
  -6   5   3     6948.40     7115.52     59.58 o
  -5   5   3     3541.25     3539.04     50.15 o
  -4   5   3     2885.13     2947.81     48.19 o
  -3   5   3      752.25      637.63     11.39 o
  -2   5   3        4.54       12.32      3.26 o
  -1   5   3      537.64      532.94      7.96 o
   0   5   3     2198.63     2339.91     24.62 o
   1   5   3      127.40      188.14      6.21 o
   2   5   3      185.09      165.63      6.78 o
   3   5   3      918.06      944.70     13.13 o
   4   5   3      965.08     1096.70     13.07 o
   5   5   3     4518.68     4586.36     67.70 o
   6   5   3     1301.48     1312.44     24.80 o
   7   5   3       47.86       42.21      7.54 o
   8   5   3     1703.39     1669.89     40.78 o
   9   5   3       38.84       38.08      8.60 o
  10   5   3      252.03      246.01     17.92 o
  11   5   3       44.88       45.09     15.57 o
  12   5   3       53.10       53.78     25.72 o
  13   5   3      351.89      296.70     41.72 o
 -14   6   3      341.70      333.25     25.00 o
 -13   6   3      335.75      309.27     23.02 o
 -12   6   3       55.52       70.22     13.74 o
 -11   6   3      149.21      147.83     11.77 o
 -10   6   3      379.06      399.39     16.00 o
  -9   6   3     1082.23     1085.83     23.32 o
  -8   6   3      146.58      161.27      9.25 o
  -7   6   3       20.78       25.72      5.65 o
  -6   6   3      787.95      738.45     15.40 o
  -5   6   3      113.74      107.32      6.83 o
  -4   6   3      355.75      357.70     10.02 o
  -3   6   3     1235.29     1108.95     15.36 o
  -2   6   3      604.32      596.40     11.67 o
  -1   6   3      185.79      153.16      5.12 o
   0   6   3       30.12       30.55      3.41 o
   1   6   3     5089.07     4995.04     43.98 o
   2   6   3     1261.51     1223.44     18.72 o
   3   6   3      552.90      567.31     15.86 o
   4   6   3       65.40       74.94      5.43 o
   5   6   3        9.35        5.13      5.39 o
   6   6   3      234.10      233.92     12.51 o
   7   6   3     1299.18     1329.25     27.06 o
   8   6   3      505.58      487.46     22.35 o
   9   6   3       95.67      109.14     13.65 o
  10   6   3      374.14      310.83     21.16 o
  11   6   3      652.82      667.55     36.22 o
  12   6   3       18.09       15.76     21.93 o
 -14   7   3        2.41        7.59     12.38 o
 -13   7   3        0.09        2.56     11.38 o
 -12   7   3     1170.20     1112.96     37.39 o
 -11   7   3      257.33      257.14     16.82 o
 -10   7   3      103.68      116.60     10.66 o
  -9   7   3       49.12       50.22      7.70 o
  -8   7   3     3698.24     3718.05     37.24 o
  -7   7   3     1265.58     1318.18     21.98 o
  -6   7   3     2561.81     2552.83     28.72 o
  -5   7   3       39.73       43.28      6.36 o
  -4   7   3       76.35       81.84      6.82 o
  -3   7   3       91.13      108.91      6.76 o
  -2   7   3     3669.16     3663.88     29.60 o
  -1   7   3       34.42       37.92      2.90 o
   0   7   3      512.51      468.36      8.35 o
   1   7   3     1292.77     1292.39     17.95 o
   2   7   3      234.26      263.08      9.49 o
   3   7   3      107.90      107.31      7.94 o
   4   7   3     7757.59     7941.11     95.29 o
   5   7   3        0.35       -3.97      6.20 o
   6   7   3      120.03      127.49     12.51 o
   7   7   3      388.78      337.99     19.19 o
   8   7   3      551.58      550.43     24.06 o
   9   7   3       57.31       66.77     16.07 o
  10   7   3      348.39      415.09     29.71 o
  11   7   3       38.86       32.57     15.98 o
  12   7   3      253.14      309.63     40.81 o
 -13   8   3       33.57       28.16     14.22 o
 -12   8   3       15.88       18.73     12.68 o
 -11   8   3       18.74       18.23     11.06 o
 -10   8   3      137.54      150.51     13.72 o
  -9   8   3     1303.58     1292.32     25.92 o
  -8   8   3      522.04      538.30     16.15 o
  -7   8   3       70.91       86.88      8.10 o
  -6   8   3      243.57      262.57     11.41 o
  -5   8   3     2130.35     2113.97     43.16 o
  -4   8   3       90.37       86.64      8.66 o
  -3   8   3     1289.39     1212.59     21.87 o
  -2   8   3      413.75      392.29      9.74 o
  -1   8   3      245.21      235.94     14.42 o
   0   8   3     2308.88     2191.92     34.32 o
   1   8   3      476.78      477.87     13.40 o
   2   8   3       76.77       86.81      7.46 o
   3   8   3       27.96       21.07      5.86 o
   4   8   3       17.70       17.68      8.73 o
   5   8   3      434.52      458.60     20.05 o
   6   8   3        1.13        1.66      7.41 o
   7   8   3      498.14      504.11     29.52 o
   8   8   3       14.31       31.24     13.63 o
   9   8   3      205.60      210.04     23.06 o
  10   8   3      316.56      364.22     29.65 o
  11   8   3      397.17      387.32     31.70 o
 -12   9   3       19.13        3.05     11.67 o
 -11   9   3       55.56       55.26     13.82 o
 -10   9   3     1325.41     1336.48     39.88 o
  -9   9   3      263.32      282.73     22.31 o
  -8   9   3      720.35      738.12     22.10 o
  -7   9   3       52.55       45.45      8.39 o
  -6   9   3     1515.37     1510.52     24.38 o
  -5   9   3      401.68      366.95     13.88 o
  -4   9   3     2472.87     2428.15     36.92 o
  -3   9   3      294.40      269.45     11.85 o
  -2   9   3       17.37       13.70      7.99 o
  -1   9   3        0.21        9.46      9.66 o
   0   9   3     1017.21      962.50     34.38 o
   1   9   3       54.15       61.17     13.00 o
   2   9   3     2122.51     2118.18     32.20 o
   3   9   3     1359.22     1348.76     28.49 o
   4   9   3     1398.38     1374.30     37.95 o
   5   9   3      341.88      293.52     36.11 o
   6   9   3     1045.04     1087.15     40.29 o
   7   9   3       21.53       12.01     12.43 o
   8   9   3        2.87       -8.46     13.19 o
   9   9   3        1.91       -0.77     12.42 o
  10   9   3       16.75        8.52     15.26 o
 -11  10   3      100.91       86.94     16.84 o
 -10  10   3        4.52       -5.92     10.40 o
  -9  10   3        3.12        8.56     11.09 o
  -8  10   3       25.65       29.83      8.71 o
  -7  10   3     1327.31     1358.79     28.34 o
  -6  10   3       12.05        2.36      7.09 o
  -5  10   3     1577.33     1563.39     37.23 o
  -4  10   3        0.07        3.70      6.52 o
  -3  10   3      665.97      646.39     15.74 o
  -2  10   3      327.50      304.16     23.48 o
  -1  10   3      312.56      293.98     22.87 o
   0  10   3      772.33      733.93     32.68 o
   1  10   3       16.15       19.92     11.41 o
   2  10   3      125.89      120.27      8.53 o
   3  10   3      695.99      659.97     24.49 o
   4  10   3       42.29       47.19     22.50 o
   5  10   3      425.24      450.94     42.84 o
   6  10   3      134.87      150.78     29.79 o
   7  10   3      206.96      249.32     36.99 o
   8  10   3      168.44      140.26     31.80 o
   9  10   3      878.03      951.49     45.17 o
 -10  11   3      390.26      384.45     26.33 o
  -9  11   3        8.01       19.27     24.46 o
  -8  11   3      951.11     1023.75     36.29 o
  -7  11   3     1006.77     1068.34     35.65 o
  -6  11   3      457.29      474.11     25.22 o
  -5  11   3       89.41      101.28     18.17 o
  -4  11   3     3036.67     2873.21     66.87 o
  -3  11   3      374.81      331.75     34.96 o
  -2  11   3      221.79      207.82     21.88 o
  -1  11   3      619.12      594.13     32.00 o
   0  11   3      464.94      435.11     28.19 o
   1  11   3       11.97       11.59     12.04 o
   2  11   3     1197.55     1135.86     42.07 o
   3  11   3       57.95       57.85     23.01 o
   4  11   3      313.95      308.63     38.58 o
   5  11   3      208.26      184.55     32.64 o
   6  11   3      582.82      579.98     51.45 o
   7  11   3       47.64       62.34     26.80 o
   8  11   3       80.93      136.98     34.47 o
  -8  12   3       17.00        7.34     23.48 o
  -7  12   3      495.58      482.51     27.40 o
  -6  12   3       94.63      104.05     16.08 o
  -5  12   3       67.46       51.64     17.18 o
  -4  12   3       21.77       17.49     14.58 o
  -3  12   3      255.30      246.66     24.65 o
  -2  12   3       33.55       19.99     14.10 o
  -1  12   3      466.73      457.95     30.85 o
   0  12   3      770.45      840.71     39.53 o
   1  12   3      150.91      151.31     20.32 o
   2  12   3      243.91      245.58     36.01 o
   3  12   3      374.88      354.13     43.59 o
   4  12   3      108.98      145.26     32.08 o
   5  12   3      288.24      250.59     39.94 o
   6  12   3      102.57      132.78     34.33 o
  -5  13   3        0.73        9.11     15.61 o
  -4  13   3       57.85       62.22     19.14 o
  -3  13   3       38.59       50.92     17.49 o
  -2  13   3     1685.06     1593.95     55.87 o
  -1  13   3       18.76       10.85     14.85 o
   0  13   3      883.79      851.58     42.29 o
   1  13   3       11.34        8.28     21.61 o
   2  13   3      150.53      183.85     36.43 o
   3  13   3      115.04      136.38     34.05 o
 -16   0   4      624.78      619.54     54.25 o
 -14   0   4      694.57      719.94     35.02 o
 -12   0   4     1572.33     1572.36     44.64 o
 -10   0   4     1147.29     1172.80     40.08 o
  -8   0   4     4360.49     4178.80    164.16 o
  -6   0   4     1139.67     1119.42     21.18 o
  -4   0   4      418.17      442.40     11.77 o
  -2   0   4    20606.67    19726.85    157.03 o
   0   0   4     9120.97    10363.02    165.84 o
   2   0   4     5890.04     6831.46    152.20 o
   4   0   4     6054.17     6575.47     98.36 o
   6   0   4     3013.27     3323.35     68.53 o
   8   0   4     2227.50     2296.15     72.49 o
  10   0   4     2632.11     2431.40     83.90 o
  12   0   4       88.63       90.96     26.33 o
 -16   1   4      285.74      298.09     28.62 o
 -15   1   4     1247.73     1293.73     39.31 o
 -14   1   4      590.41      585.43     22.95 o
 -13   1   4      382.24      383.04     18.86 o
 -12   1   4       52.68       51.49      9.80 o
 -11   1   4     2406.20     2260.75     35.34 o
 -10   1   4       83.11       90.65      9.50 o
  -9   1   4     1285.86     1254.61     26.55 o
  -8   1   4     2353.86     2399.52     40.94 o
  -7   1   4     1962.52     1936.10     38.50 o
  -6   1   4      679.21      590.40     11.13 o
  -5   1   4        9.07        5.80      2.82 o
  -4   1   4      529.46      553.56     10.88 o
  -3   1   4     1732.77     1725.27     19.88 o
  -2   1   4     6728.89     6717.87     84.77 o
  -1   1   4     1486.06     1412.72     22.57 o
   0   1   4     1128.51     1106.19     16.12 o
   1   1   4      567.98      469.68      8.76 o
   2   1   4      611.07      593.78      9.60 o
   3   1   4      847.75     1119.03     13.62 o
   4   1   4       49.42       49.01      3.95 o
   5   1   4     1529.60     1574.76     18.22 o
   6   1   4       73.38       67.70      5.12 o
   7   1   4      716.40      780.04     18.91 o
   8   1   4        0.79        3.55      8.90 o
   9   1   4      632.70      634.35     31.12 o
  10   1   4      762.88      739.68     34.45 o
  11   1   4     1069.35     1070.83     42.61 o
  12   1   4       30.06       15.72     13.35 o
  13   1   4      295.82      313.80     29.07 o
 -16   2   4      238.00      248.41     18.79 o
 -15   2   4      236.01      255.08     20.76 o
 -14   2   4     1087.65     1093.73     33.11 o
 -13   2   4      192.53      187.16     14.05 o
 -12   2   4      179.05      186.70     13.49 o
 -11   2   4      230.37      235.93     13.82 o
 -10   2   4      460.84      464.58     15.09 o
  -9   2   4      349.94      323.60     12.16 o
  -8   2   4     1416.58     1467.32     21.54 o
  -7   2   4      199.10      218.61      8.35 o
  -6   2   4      813.43      774.59     14.17 o
  -5   2   4     5854.97     6099.12     49.20 o
  -4   2   4     2332.04     2290.24     24.60 o
  -3   2   4       44.15       22.26      2.53 o
  -2   2   4      114.02      127.14      3.87 o
  -1   2   4       46.89       49.38      3.01 o
   0   2   4        7.57        4.83      1.91 o
   1   2   4      312.37      232.02      5.79 o
   2   2   4     7856.37     8129.18     74.61 o
   3   2   4     7634.23     8753.08     68.17 o
   4   2   4      172.18      131.19      5.78 o
   5   2   4      331.87      273.34      8.17 o
   6   2   4     3606.77     3775.58     33.73 o
   7   2   4      587.52      572.19     17.26 o
   8   2   4     2092.92     2183.64     39.11 o
   9   2   4       81.08       58.44     13.90 o
  10   2   4      145.14      159.68     18.59 o
  11   2   4       91.89       98.74     17.61 o
  12   2   4      409.96      407.49     30.69 o
  13   2   4       75.11       66.38     18.96 o
 -16   3   4      101.17      111.95     17.70 o
 -15   3   4      281.22      263.21     21.73 o
 -14   3   4       43.33       32.31     12.46 o
 -13   3   4     1228.54     1243.22     30.21 o
 -12   3   4       78.06       79.70     10.70 o
 -11   3   4      230.84      220.08     13.56 o
 -10   3   4      771.57      765.37     18.63 o
  -9   3   4      676.18      694.86     15.27 o
  -8   3   4      214.28      201.88      7.97 o
  -7   3   4     8395.58     8476.17     65.66 o
  -6   3   4      605.27      692.10     10.37 o
  -5   3   4      454.61      472.05      8.72 o
  -4   3   4      128.09      115.64      5.47 o
  -3   3   4     1100.82     1059.03     10.42 o
  -2   3   4     1748.20     1870.03     20.36 o
  -1   3   4      743.73      634.40      8.61 o
   0   3   4      173.79      157.24      4.88 o
   1   3   4       99.32      113.04      4.18 o
   2   3   4     1721.33     1782.80     15.36 o
   3   3   4     1257.60     1042.66     13.45 o
   4   3   4        0.15        0.15      2.85 o
   5   3   4      146.66      130.87      6.17 o
   6   3   4      907.08      993.44     18.56 o
   7   3   4      488.77      506.60     19.93 o
   8   3   4       21.65       22.48      7.19 o
   9   3   4     1615.81     1698.91     46.21 o
  10   3   4      126.86      145.80     18.65 o
  11   3   4      474.92      478.28     33.00 o
  12   3   4       20.99       40.20     16.14 o
  13   3   4       22.81       22.36     15.14 o
 -15   4   4      536.92      516.21     29.26 o
 -14   4   4     1856.15     1797.43     46.64 o
 -13   4   4       31.65       16.46      9.61 o
 -12   4   4       53.95       57.66     10.37 o
 -11   4   4       47.76       44.41      7.15 o
 -10   4   4      191.21      215.51     10.63 o
  -9   4   4      103.35      103.91      6.81 o
  -8   4   4      526.36      505.67     15.27 o
  -7   4   4      698.01      762.07     11.80 o
  -6   4   4       46.75       48.93      3.94 o
  -5   4   4      289.63      347.25      8.43 o
  -4   4   4     7036.81     6950.75     50.75 o
  -3   4   4      206.71      248.34      7.00 o
  -2   4   4        3.85        2.58      2.90 o
  -1   4   4      677.51      650.72     11.05 o
   0   4   4     6080.10     6281.69     78.08 o
   1   4   4      251.51      270.19      7.53 o
   2   4   4     5794.86     6067.80     96.00 o
   3   4   4       12.89       19.09      2.67 o
   4   4   4      547.80      558.98     10.71 o
   5   4   4     4640.01     4827.96     44.08 o
   6   4   4     2236.95     2197.35     31.92 o
   7   4   4      102.13       82.58      9.06 o
   8   4   4      292.78      271.38     14.56 o
   9   4   4       98.48       94.93     12.48 o
  10   4   4      206.19      201.68     20.76 o
  11   4   4       32.83       39.57     16.16 o
  12   4   4      622.17      633.36     65.36 o
  13   4   4        5.50       -8.18     19.50 o
 -15   5   4      111.34      119.46     18.43 o
 -14   5   4      167.98      198.70     20.01 o
 -13   5   4      620.77      572.12     27.70 o
 -12   5   4      206.74      191.06     14.66 o
 -11   5   4      161.75      146.93     11.33 o
 -10   5   4      159.83      147.49     10.91 o
  -9   5   4      806.76      793.95     19.59 o
  -8   5   4      270.95      270.49     11.16 o
  -7   5   4     3001.27     2952.69     25.99 o
  -6   5   4     1175.01     1164.61     14.52 o
  -5   5   4     5101.51     5355.38     72.17 o
  -4   5   4     3401.60     3355.11     26.99 o
  -3   5   4        8.10       29.44      4.32 o
  -2   5   4       14.57       14.80      2.65 o
  -1   5   4     1361.40     1343.55     19.00 o
   0   5   4      672.62      680.47      8.24 o
   1   5   4      703.23      675.06      7.30 o
   2   5   4       34.13       17.37      3.48 o
   3   5   4      243.52      232.39      7.65 o
   4   5   4       15.18       14.61      4.57 o
   5   5   4     1538.77     1523.70     28.19 o
   6   5   4      109.43      120.41      9.80 o
   7   5   4      218.47      246.85     13.82 o
   8   5   4      320.40      323.57     16.32 o
   9   5   4      677.40      675.79     22.37 o
  10   5   4      243.77      316.90     20.69 o
  11   5   4        8.60       23.01     20.81 o
  12   5   4       15.50       18.15     22.59 o
 -15   6   4       30.69       51.91     16.02 o
 -14   6   4      420.77      410.19     27.14 o
 -13   6   4       77.08       83.07     14.82 o
 -12   6   4      589.02      597.05     23.88 o
 -11   6   4        0.62        1.05      6.54 o
 -10   6   4        2.78        1.29      6.16 o
  -9   6   4      648.98      621.41     16.87 o
  -8   6   4      462.45      444.80     13.98 o
  -7   6   4      587.92      596.47     15.12 o
  -6   6   4     4868.16     4778.71     70.67 o
  -5   6   4     1036.88     1004.49     15.73 o
  -4   6   4      461.17      482.76     11.64 o
  -3   6   4      310.82      382.65     10.72 o
  -2   6   4     7206.99     7077.36     79.73 o
  -1   6   4     1497.47     1504.68     20.53 o
   0   6   4     1202.98     1184.67      9.81 o
   1   6   4      874.71      883.22     13.09 o
   2   6   4      563.96      582.06     12.27 o
   3   6   4       71.82       57.52      5.77 o
   4   6   4      498.13      500.70     16.15 o
   5   6   4      471.13      487.20     16.45 o
   6   6   4      169.20      172.62     11.46 o
   7   6   4       17.96       24.72      7.61 o
   8   6   4     3181.19     3060.25     57.58 o
   9   6   4        0.15        6.50      8.85 o
  10   6   4      283.78      310.42     26.14 o
  11   6   4       45.26       68.28     25.07 o
  12   6   4      105.29      109.91     31.80 o
 -14   7   4        0.64       -1.14     11.99 o
 -13   7   4        6.37        1.57     11.59 o
 -12   7   4        0.37        9.38     11.27 o
 -11   7   4      512.05      466.67     18.76 o
 -10   7   4       43.21       38.55      8.33 o
  -9   7   4     2960.14     2888.88     41.38 o
  -8   7   4      227.55      249.95     11.78 o
  -7   7   4      115.05      109.01      8.25 o
  -6   7   4        9.93       18.23      5.51 o
  -5   7   4     4679.45     4495.75     54.69 o
  -4   7   4      673.13      711.70     15.99 o
  -3   7   4     1371.95     1333.95     19.36 o
  -2   7   4      578.75      576.45     12.14 o
  -1   7   4      899.53      918.62     12.85 o
   0   7   4       35.57       32.65      4.33 o
   1   7   4     1075.25     1048.94     16.45 o
   2   7   4        1.23        3.52      4.11 o
   3   7   4      349.92      351.96     12.90 o
   4   7   4        1.93        4.42      5.57 o
   5   7   4      570.01      562.07     17.95 o
   6   7   4      334.79      337.92     18.60 o
   7   7   4     1141.03     1070.47     42.04 o
   8   7   4       20.34       18.46      9.68 o
   9   7   4       98.80      108.73     18.65 o
  10   7   4       60.58       51.15     16.62 o
  11   7   4        8.08        4.93     14.19 o
 -13   8   4       33.93       36.38     14.14 o
 -12   8   4      167.47      177.07     19.01 o
 -11   8   4      665.55      680.91     25.10 o
 -10   8   4      404.87      415.16     17.66 o
  -9   8   4        1.38        2.46      5.80 o
  -8   8   4      247.81      225.45     11.58 o
  -7   8   4      771.39      729.05     20.04 o
  -6   8   4      609.17      608.86     15.88 o
  -5   8   4     1324.25     1321.07     23.14 o
  -4   8   4     3577.98     3571.08     59.38 o
  -3   8   4      258.46      240.21     11.64 o
  -2   8   4     3391.34     3332.40     26.51 o
  -1   8   4       79.70      114.31     11.20 o
   0   8   4      673.26      745.17     22.92 o
   1   8   4       28.70       37.15      5.98 o
   2   8   4       25.87       20.60      5.57 o
   3   8   4     1076.89     1108.62     26.08 o
   4   8   4     3980.56     3931.19    123.73 o
   5   8   4      978.88      936.00     27.38 o
   6   8   4      460.99      441.74     21.31 o
   7   8   4      358.60      373.85     26.19 o
   8   8   4      312.22      296.47     25.51 o
   9   8   4      145.72      166.29     22.02 o
  10   8   4      414.88      409.86     32.04 o
 -12   9   4       60.26       68.05     15.76 o
 -11   9   4      544.79      500.89     28.12 o
 -10   9   4      405.43      393.82     18.11 o
  -9   9   4       60.70       35.41      9.00 o
  -8   9   4      830.07      830.34     22.76 o
  -7   9   4      953.75      937.46     29.29 o
  -6   9   4      216.94      220.02     10.94 o
  -5   9   4     1495.99     1447.25     28.13 o
  -4   9   4      275.65      287.37     13.71 o
  -3   9   4     2713.34     2834.08     33.07 o
  -2   9   4      223.37      206.94     15.26 o
  -1   9   4      834.97      826.89     32.54 o
   0   9   4      301.93      296.47     21.25 o
   1   9   4        3.07        3.92      4.39 o
   2   9   4        0.64       -0.92      5.91 o
   3   9   4     2254.21     2326.41     46.47 o
   4   9   4      157.18      127.72     25.25 o
   5   9   4     1486.50     1446.13     68.61 o
   6   9   4      170.24      151.48     19.18 o
   7   9   4       19.83       24.96     13.62 o
   8   9   4       70.98      100.28     18.76 o
   9   9   4        3.68        2.07     13.64 o
  10   9   4      209.23      191.52     25.46 o
 -11  10   4       76.45       68.50     16.04 o
 -10  10   4      154.07      136.04     17.59 o
  -9  10   4       17.85        6.64      8.27 o
  -8  10   4       31.81       27.13      8.79 o
  -7  10   4       70.73       60.12      9.52 o
  -6  10   4      319.67      339.13     15.85 o
  -5  10   4       51.72       32.26     10.27 o
  -4  10   4     3256.04     3287.61     51.30 o
  -3  10   4       78.66       92.53      8.02 o
  -2  10   4       92.90       98.15     15.91 o
  -1  10   4      264.51      275.90     22.94 o
   0  10   4      696.45      709.55     32.32 o
   1  10   4      137.29      153.69     17.86 o
   2  10   4     2232.86     2198.31     60.68 o
   3  10   4       26.80       10.20     19.32 o
   4  10   4      364.19      417.55     42.84 o
   5  10   4        0.00       -9.73     14.87 o
   6  10   4     1024.15     1094.15     65.43 o
   7  10   4        3.08       -0.05     19.41 o
   8  10   4      221.16      258.49     38.44 o
 -10  11   4       45.95       42.81     14.88 o
  -9  11   4       80.94       79.49     18.10 o
  -8  11   4        6.69        8.12     11.38 o
  -7  11   4     1031.75      984.91     34.77 o
  -6  11   4       51.05       60.32     13.00 o
  -5  11   4      787.06      764.95     52.36 o
  -4  11   4       48.14       48.26     15.09 o
  -3  11   4      583.75      622.09     33.72 o
  -2  11   4      270.60      256.16     23.34 o
  -1  11   4      758.33      827.11     36.84 o
   0  11   4       30.46       29.96     13.50 o
   1  11   4      213.09      248.78     22.98 o
   2  11   4       16.05       17.02     18.94 o
   3  11   4      545.70      607.38     51.45 o
   4  11   4      388.94      371.44     43.49 o
   5  11   4      232.14      223.46     36.90 o
   6  11   4       90.58       86.24     28.06 o
   7  11   4      357.33      305.35     41.30 o
  -8  12   4      358.16      338.96     24.42 o
  -7  12   4       22.41       21.20     12.55 o
  -6  12   4      173.43      168.64     18.38 o
  -5  12   4       17.72       25.50     20.34 o
  -4  12   4        6.87       14.15     13.93 o
  -3  12   4        0.06        8.41     12.81 o
  -2  12   4      765.22      789.27     39.12 o
  -1  12   4      119.87      103.66     18.83 o
   0  12   4      573.53      595.31     33.90 o
   1  12   4      326.81      289.36     39.66 o
   2  12   4      913.49      906.89     61.41 o
   3  12   4      114.98      115.75     31.15 o
   4  12   4      181.05      194.18     35.26 o
   5  12   4       15.31        1.22     20.06 o
  -5  13   4      577.17      634.90     39.55 o
  -4  13   4       10.03       19.42     15.84 o
  -3  13   4      402.34      377.23     31.20 o
  -2  13   4        2.50       17.22     14.96 o
  -1  13   4      290.29      316.52     28.64 o
   0  13   4       93.89      102.84     30.73 o
   1  13   4      379.43      357.31     45.83 o
   2  13   4       21.58       43.68     24.83 o
 -15   0   5      514.67      555.39     27.02 o
 -13   0   5      170.17      201.60     19.17 o
 -11   0   5     2910.63     2937.48     56.52 o
  -9   0   5     7653.18     7672.24    219.73 o
  -7   0   5      571.55      540.30     17.27 o
  -5   0   5       56.80      134.61      8.55 o
  -3   0   5    15742.83    16119.30    356.10 o
  -1   0   5        6.99        4.22      3.01 o
   1   0   5       71.82       67.22      4.19 o
   3   0   5     1805.54     1847.50     58.58 o
   5   0   5     6103.89     6244.76    145.07 o
   7   0   5      338.42      365.78     32.08 o
   9   0   5      360.06      282.11     32.04 o
  11   0   5      816.55      699.33     51.21 o
  13   0   5        6.75        3.88     19.41 o
 -16   1   5      606.09      638.33     23.48 o
 -15   1   5       80.33       75.65     10.26 o
 -14   1   5      427.93      436.42     16.74 o
 -13   1   5        7.07        5.09      6.46 o
 -12   1   5     1102.49     1123.29     22.15 o
 -11   1   5      429.38      397.23     13.67 o
 -10   1   5     1141.46     1109.83     18.90 o
  -9   1   5      326.37      302.18     10.78 o
  -8   1   5      979.35      886.50     15.54 o
  -7   1   5      311.10      308.89      9.53 o
  -6   1   5       86.08      119.45      6.20 o
  -5   1   5       21.48       16.28      3.57 o
  -4   1   5     3430.26     3233.83     49.24 o
  -3   1   5        1.73        9.76      2.34 o
  -2   1   5     6713.69     6329.93    105.57 o
  -1   1   5       45.48       20.75      2.31 o
   0   1   5     2839.98     2929.91     62.86 o
   1   1   5     1143.81     1134.58     16.41 o
   2   1   5      153.48      179.69      6.68 o
   3   1   5      586.40      672.14     10.72 o
   4   1   5      251.09      226.59      7.49 o
   5   1   5      371.02      391.37      9.66 o
   6   1   5        3.11        2.07      4.36 o
   7   1   5      120.33      128.25     12.36 o
   8   1   5       77.33       80.28     14.34 o
   9   1   5      438.82      410.04     26.50 o
  10   1   5      438.19      433.55     28.56 o
  11   1   5       61.35       57.76     16.77 o
  12   1   5      212.25      177.46     23.49 o
  13   1   5        1.60        6.82     14.80 o
 -16   2   5       49.02       51.65     12.62 o
 -15   2   5      481.20      496.64     18.81 o
 -14   2   5      149.49      164.63     11.90 o
 -13   2   5     2019.25     2109.99     45.32 o
 -12   2   5       40.14       43.32      7.38 o
 -11   2   5      788.04      837.35     18.33 o
 -10   2   5      147.06      161.48      8.48 o
  -9   2   5     1209.07     1174.83     17.51 o
  -8   2   5        3.97        6.24      4.08 o
  -7   2   5     2484.62     2280.56     42.60 o
  -6   2   5     1037.39      846.05     14.99 o
  -5   2   5     5239.22     5186.47     54.54 o
  -4   2   5     9838.02     9952.74     99.75 o
  -3   2   5     1234.13     1063.40     19.60 o
  -2   2   5       70.20       73.17      3.57 o
  -1   2   5      325.88      304.92      6.15 o
   0   2   5      722.33      714.86      8.71 o
   1   2   5      795.92      864.97     12.03 o
   2   2   5      981.33      925.80     13.00 o
   3   2   5     1195.39     1224.49     15.51 o
   4   2   5      364.58      390.24     11.50 o
   5   2   5        6.64        3.26      3.37 o
   6   2   5      804.70      835.34     44.14 o
   7   2   5      682.59      723.99     19.77 o
   8   2   5      486.21      406.97     25.58 o
   9   2   5     1590.88     1416.82     45.43 o
  10   2   5      424.25      379.04     27.37 o
  11   2   5      277.29      247.26     24.82 o
  12   2   5      286.92      275.62     26.70 o
  13   2   5      525.59      485.46     35.90 o
 -16   3   5      682.68      757.05     35.49 o
 -15   3   5      106.20      124.22     17.53 o
 -14   3   5      489.58      524.48     20.42 o
 -13   3   5      110.24       96.95      9.50 o
 -12   3   5      984.96      998.23     23.40 o
 -11   3   5      438.10      457.20     16.15 o
 -10   3   5     1036.86     1007.83     25.66 o
  -9   3   5       45.77       41.91      5.80 o
  -8   3   5      490.84      491.79     11.26 o
  -7   3   5      274.78      262.21      8.86 o
  -6   3   5     5359.68     5096.29     46.09 o
  -5   3   5      215.75      259.18      8.08 o
  -4   3   5     1261.42     1001.46     12.56 o
  -3   3   5     1645.55     1807.04     19.10 o
  -2   3   5     3153.64     3281.10     22.96 o
  -1   3   5        9.05       35.21      3.22 o
   0   3   5     1479.95     1372.76     16.79 o
   1   3   5      116.26      127.63      4.65 o
   2   3   5      810.54      833.75     13.76 o
   3   3   5      973.88     1045.44     14.58 o
   4   3   5       38.55       40.39      4.30 o
   5   3   5      842.28      859.30     16.33 o
   6   3   5     1916.38     1970.46     36.07 o
   7   3   5     1216.52     1188.33     31.33 o
   8   3   5       50.23       57.20      8.95 o
   9   3   5      215.73      188.00     20.04 o
  10   3   5     1726.66     1671.22     80.02 o
  11   3   5       35.81       23.15     13.41 o
  12   3   5      179.10      134.83     21.45 o
 -16   4   5       34.95       33.68     14.72 o
 -15   4   5      681.87      706.57     32.40 o
 -14   4   5      325.66      311.28     19.28 o
 -13   4   5     2351.11     2416.11     43.17 o
 -12   4   5       16.27       17.68      8.45 o
 -11   4   5        7.93       11.48      5.93 o
 -10   4   5        0.54       -4.12      4.12 o
  -9   4   5       83.26       86.84      6.47 o
  -8   4   5       18.74       17.04      4.26 o
  -7   4   5     5332.42     5024.19     48.43 o
  -6   4   5     3545.83     3590.57     25.83 o
  -5   4   5       18.93       18.19      3.61 o
  -4   4   5      117.65      133.62      6.11 o
  -3   4   5     5311.66     5404.89     55.16 o
  -2   4   5     1405.04     1422.88     24.91 o
  -1   4   5     2162.98     2131.76     39.47 o
   0   4   5        3.75       21.09      3.28 o
   1   4   5     1033.43     1123.41     19.01 o
   2   4   5        1.07        3.92      2.57 o
   3   4   5     3787.66     3912.29     27.00 o
   4   4   5       10.59        3.12      3.32 o
   5   4   5       22.39       23.26      4.71 o
   6   4   5      178.58      172.12     11.48 o
   7   4   5     1233.20     1093.97     25.30 o
   8   4   5      160.85      125.36     11.28 o
   9   4   5     1051.84     1123.09     41.07 o
  10   4   5      100.94      115.63     18.34 o
  11   4   5      134.66      132.03     20.48 o
  12   4   5       37.93       17.44     15.16 o
 -15   5   5      132.29      122.19     18.21 o
 -14   5   5      556.62      555.90     28.40 o
 -13   5   5       32.63       19.38      9.69 o
 -12   5   5      302.80      308.99     18.17 o
 -11   5   5      210.77      202.34     12.80 o
 -10   5   5       95.97       84.67      9.42 o
  -9   5   5      425.44      425.99     15.57 o
  -8   5   5      411.39      407.39     13.05 o
  -7   5   5     1493.39     1547.70     22.23 o
  -6   5   5     1423.49     1275.34     14.64 o
  -5   5   5      681.56      707.43     10.33 o
  -4   5   5      189.08      132.46      6.52 o
  -3   5   5      438.71      372.64      8.24 o
  -2   5   5     1426.79     1467.72     23.25 o
  -1   5   5      161.77      184.65      5.90 o
   0   5   5     1498.10     1504.56     16.25 o
   1   5   5     1758.25     1702.25     38.40 o
   2   5   5      399.00      380.39     10.16 o
   3   5   5       53.10       51.61      5.83 o
   4   5   5      172.94      154.36     10.08 o
   5   5   5     1536.77     1570.56     40.56 o
   6   5   5      736.89      824.81     27.10 o
   7   5   5       43.48       50.49      8.60 o
   8   5   5     1555.82     1470.83     49.43 o
   9   5   5      323.27      319.01     19.93 o
  10   5   5      325.90      361.60     36.69 o
  11   5   5      149.74      152.32     31.66 o
  12   5   5      170.24      183.33     35.40 o
 -15   6   5      421.50      450.07     28.67 o
 -14   6   5        3.00        1.19     11.69 o
 -13   6   5      146.44      127.91     14.37 o
 -12   6   5        0.94       -0.82      8.26 o
 -11   6   5      674.17      687.72     21.34 o
 -10   6   5       17.43       24.57      7.37 o
  -9   6   5      154.77      153.32      9.99 o
  -8   6   5       15.16       28.19      6.12 o
  -7   6   5        6.52        7.18      5.12 o
  -6   6   5      662.67      631.98     24.61 o
  -5   6   5     3855.78     3976.51     42.72 o
  -4   6   5      143.70      118.93      7.48 o
  -3   6   5     1124.59     1128.56     17.73 o
  -2   6   5       16.24       10.02      3.00 o
  -1   6   5     4027.63     4192.30     35.88 o
   0   6   5      544.05      523.62      7.95 o
   1   6   5     5170.22     5313.93     61.72 o
   2   6   5      426.37      407.93     12.76 o
   3   6   5      228.49      231.14     11.75 o
   4   6   5       41.20       47.35      7.49 o
   5   6   5     2306.36     2342.19     42.34 o
   6   6   5       90.47       74.31      9.39 o
   7   6   5     2277.95     2174.59     42.30 o
   8   6   5        1.82        1.27      7.29 o
   9   6   5      467.09      473.80     24.36 o
  10   6   5       19.25        9.63     19.55 o
  11   6   5       91.19      137.22     33.07 o
 -14   7   5       91.70       71.70     16.58 o
 -13   7   5       16.25        7.31     12.20 o
 -12   7   5      216.06      204.62     16.13 o
 -11   7   5       94.03       81.49     10.28 o
 -10   7   5      408.21      388.82     15.35 o
  -9   7   5       74.12       59.14      7.98 o
  -8   7   5      272.71      237.75     11.63 o
  -7   7   5      492.22      519.09     15.18 o
  -6   7   5       10.22       17.80      5.57 o
  -5   7   5      535.72      537.75     17.02 o
  -4   7   5      975.21      939.06     20.69 o
  -3   7   5       74.44       60.33      5.96 o
  -2   7   5     4106.99     3997.75     38.91 o
  -1   7   5       45.04       30.11      4.15 o
   0   7   5     1334.80     1434.55     18.61 o
   1   7   5      367.81      385.36     11.44 o
   2   7   5      258.12      254.71     10.52 o
   3   7   5       22.71       17.42      7.19 o
   4   7   5     1051.68     1023.13     22.86 o
   5   7   5        1.55        1.71      5.99 o
   6   7   5      376.93      314.40     18.42 o
   7   7   5      169.62      175.63     15.63 o
   8   7   5     1172.56     1207.77     71.06 o
   9   7   5       21.70       32.19     18.05 o
  10   7   5       48.52       22.69     15.10 o
  11   7   5        1.07        4.68     21.70 o
 -13   8   5        9.77        8.28     12.87 o
 -12   8   5       41.50       35.38     13.43 o
 -11   8   5      512.86      532.55     22.90 o
 -10   8   5       14.26        8.79      7.93 o
  -9   8   5      554.16      533.85     17.20 o
  -8   8   5       10.02       21.06      6.53 o
  -7   8   5        3.22       -0.38      5.44 o
  -6   8   5     1702.42     1722.09     25.48 o
  -5   8   5      949.29      929.65     22.26 o
  -4   8   5      804.56      752.71     19.44 o
  -3   8   5     4342.32     4411.10     69.14 o
  -2   8   5       20.47       24.93      4.67 o
  -1   8   5     3362.17     3528.64     47.68 o
   0   8   5        2.28        2.55      4.08 o
   1   8   5       63.41       68.88      7.24 o
   2   8   5       18.34        6.35      6.84 o
   3   8   5     1925.50     1826.61     47.70 o
   4   8   5       18.94       28.51     10.41 o
   5   8   5     2613.15     2478.49     55.37 o
   6   8   5      372.06      394.37     26.16 o
   7   8   5     1284.91     1281.36     45.15 o
   8   8   5       26.66       23.79     14.33 o
   9   8   5      228.51      195.44     23.61 o
  10   8   5       13.16        2.06     14.04 o
 -12   9   5      188.60      161.66     19.94 o
 -11   9   5       11.61       21.85     10.81 o
 -10   9   5      114.77      113.61     12.22 o
  -9   9   5        5.67        6.75      7.78 o
  -8   9   5        2.97        2.99      7.01 o
  -7   9   5        5.06       11.35      7.30 o
  -6   9   5        9.72       14.63      6.58 o
  -5   9   5      188.31      186.56     12.10 o
  -4   9   5      793.11      863.19     21.14 o
  -3   9   5      282.63      302.66     12.81 o
  -2   9   5     1786.66     1724.97     22.56 o
  -1   9   5      148.92      151.66     13.19 o
   0   9   5       60.98       84.20     13.75 o
   1   9   5      171.55      148.79     10.34 o
   2   9   5      344.43      319.46     26.52 o
   3   9   5        5.22        9.04      8.37 o
   4   9   5      707.55      623.66     46.16 o
   5   9   5      562.72      570.76     46.86 o
   6   9   5     1336.73     1229.23     43.93 o
   7   9   5        0.49       -2.03     11.40 o
   8   9   5       48.89       33.09     15.67 o
   9   9   5       12.35        6.73     14.09 o
 -11  10   5      260.77      260.97     22.90 o
 -10  10   5       50.68       54.00     11.05 o
  -9  10   5      112.87      103.65     12.02 o
  -8  10   5      137.88      142.17     12.57 o
  -7  10   5     1090.28     1180.27     30.80 o
  -6  10   5        7.99        6.06      8.10 o
  -5  10   5      388.14      376.08     21.17 o
  -4  10   5        0.00        0.32      6.53 o
  -3  10   5     1316.65     1388.24     23.07 o
  -2  10   5       21.28       15.99     11.26 o
  -1  10   5      792.69      768.28     33.89 o
   0  10   5       33.92       36.27     12.77 o
   1  10   5      550.67      543.12     44.34 o
   2  10   5      122.58      111.45     26.99 o
   3  10   5     2882.14     2889.08     97.56 o
   4  10   5      276.49      284.17     36.85 o
   5  10   5      132.34      126.70     29.79 o
   6  10   5       36.84       25.77     20.67 o
   7  10   5      857.97      834.21     60.28 o
   8  10   5      349.94      352.63     42.89 o
 -10  11   5       54.59       53.66     15.55 o
  -9  11   5      149.75      167.15     14.79 o
  -8  11   5        6.23        5.50     11.33 o
  -7  11   5      256.06      244.63     20.03 o
  -6  11   5      967.53      924.15     33.48 o
  -5  11   5       72.60       63.79     16.75 o
  -4  11   5      629.01      652.32     35.34 o
  -3  11   5      101.22       74.46     16.90 o
  -2  11   5       15.77       33.16     14.00 o
  -1  11   5       48.30       64.78     15.38 o
   0  11   5      382.12      379.51     27.28 o
   1  11   5       20.69       12.58     18.75 o
   2  11   5       27.86       32.55     21.84 o
   3  11   5       35.36       36.34     22.40 o
   4  11   5      194.50      173.56     33.63 o
   5  11   5        1.29       -3.13     20.72 o
   6  11   5      202.49      211.39     37.13 o
  -8  12   5        0.29        2.34     11.96 o
  -7  12   5      172.77      167.70     18.70 o
  -6  12   5        0.06       -2.27     10.88 o
  -5  12   5      185.30      242.34     25.92 o
  -4  12   5       38.64       74.49     18.44 o
  -3  12   5      514.90      543.64     34.33 o
  -2  12   5       66.15       54.37     16.04 o
  -1  12   5     1033.81     1004.26     43.56 o
   0  12   5       61.51       66.08     25.02 o
   1  12   5     2246.30     2183.81     92.23 o
   2  12   5      396.50      384.81     45.79 o
   3  12   5      114.01      111.03     29.84 o
   4  12   5      161.80      172.15     36.25 o
  -5  13   5       29.53       25.85     17.36 o
  -4  13   5       64.29       66.65     19.38 o
  -3  13   5       49.49       68.94     19.65 o
  -2  13   5      303.25      292.38     28.60 o
  -1  13   5      107.66      125.11     32.64 o
   0  13   5       45.50       28.90     25.44 o
   1  13   5       82.15       84.56     29.79 o
 -16   0   6        9.61        2.86     12.01 o
 -14   0   6     1401.83     1441.61     38.96 o
 -12   0   6     2075.71     2016.87     40.97 o
 -10   0   6     1614.65     1582.52     33.09 o
  -8   0   6     5184.16     4732.88     57.58 o
  -6   0   6     2353.79     2371.46     47.39 o
  -4   0   6    16009.14    16982.62    602.44 o
  -2   0   6    13857.30    14164.12    197.40 o
   0   0   6      192.84      221.16      7.01 o
   2   0   6     4480.44     4863.86    106.25 o
   4   0   6      374.53      357.40     10.56 o
   6   0   6      128.37       92.79     12.97 o
   8   0   6     2455.67     2207.14     76.93 o
  10   0   6       12.30       18.19     18.94 o
  12   0   6      317.12      328.17     42.09 o
 -16   1   6       38.01       38.85      9.96 o
 -15   1   6      125.55      149.19     12.12 o
 -14   1   6       20.09       21.71      7.61 o
 -13   1   6      144.94      138.38     10.48 o
 -12   1   6       19.50       12.30      6.13 o
 -11   1   6     2491.73     2491.66     37.19 o
 -10   1   6      972.02      944.39     18.62 o
  -9   1   6     2440.57     2306.06     38.49 o
  -8   1   6      516.58      561.38     12.99 o
  -7   1   6      100.78      107.34      6.46 o
  -6   1   6     1433.31     1349.49     18.53 o
  -5   1   6     6691.88     6370.05     99.12 o
  -4   1   6     3570.45     3458.03     59.55 o
  -3   1   6      169.89      196.55      5.51 o
  -2   1   6       94.86       83.93      3.79 o
  -1   1   6     4394.90     4511.21     68.12 o
   0   1   6     1014.07     1084.73     25.96 o
   1   1   6     1747.10     1785.06     31.82 o
   2   1   6       41.04       31.41      3.65 o
   3   1   6       10.10       17.79      3.66 o
   4   1   6        5.15       13.57      3.58 o
   5   1   6     2897.55     2891.23     70.67 o
   6   1   6     2638.72     2523.95     42.39 o
   7   1   6        4.62       13.24     10.21 o
   8   1   6      727.21      694.62     38.09 o
   9   1   6       15.89       24.69     12.54 o
  10   1   6      407.20      406.32     29.17 o
  11   1   6      797.10      777.41     39.83 o
  12   1   6      387.87      422.99     32.27 o
 -16   2   6      239.62      268.28     17.38 o
 -15   2   6     1093.22     1119.20     26.03 o
 -14   2   6      885.95      929.12     22.61 o
 -13   2   6       60.52       61.62      8.62 o
 -12   2   6     1007.13      975.27     22.32 o
 -11   2   6      142.28      130.99      9.26 o
 -10   2   6      413.48      386.47     11.88 o
  -9   2   6      398.69      357.06     11.71 o
  -8   2   6     2372.32     2285.26     29.24 o
  -7   2   6      114.47       67.82      9.29 o
  -6   2   6     4579.75     4446.59     53.15 o
  -5   2   6       35.61       35.92      4.55 o
  -4   2   6     3123.47     3340.72     54.48 o
  -3   2   6     7182.70     8155.44    122.99 o
  -2   2   6     4836.85     5319.08     72.96 o
  -1   2   6     1607.33     1631.96     25.16 o
   0   2   6     6917.40     7284.11     62.42 o
   1   2   6     6587.09     6813.09     81.74 o
   2   2   6        6.32        6.34      3.18 o
   3   2   6      296.16      339.75      8.92 o
   4   2   6     1546.77     1557.36     28.52 o
   5   2   6      715.11      762.12     19.47 o
   6   2   6       95.00       75.77     10.74 o
   7   2   6      579.66      527.71     22.18 o
   8   2   6      422.88      396.06     26.22 o
   9   2   6      149.85      131.42     18.48 o
  10   2   6      829.62      793.27     37.70 o
  11   2   6        0.58       -7.02     12.64 o
  12   2   6       80.97       78.28     19.97 o
 -16   3   6        0.25       -4.68     11.47 o
 -15   3   6      247.84      264.97     18.69 o
 -14   3   6       54.83       45.47     11.51 o
 -13   3   6     1494.34     1543.33     35.14 o
 -12   3   6       34.54       30.52      8.26 o
 -11   3   6        2.37        5.04      6.43 o
 -10   3   6      166.07      176.16      9.75 o
  -9   3   6     1299.92     1286.02     21.31 o
  -8   3   6      165.30      170.99      8.24 o
  -7   3   6     2665.88     2579.68     41.10 o
  -6   3   6      475.39      525.35     11.05 o
  -5   3   6      252.77      239.23      7.74 o
  -4   3   6     1690.08     1731.68     18.23 o
  -3   3   6     3161.72     3051.74     23.55 o
  -2   3   6      509.17      542.03      9.27 o
  -1   3   6      332.25      344.82      8.39 o
   0   3   6     1026.41     1126.13     14.99 o
   1   3   6     3584.85     3909.87     72.87 o
   2   3   6      169.86      183.59      7.42 o
   3   3   6     3521.03     3479.43     36.42 o
   4   3   6       94.96       94.37      6.34 o
   5   3   6        6.79        3.70      5.72 o
   6   3   6     1032.42      976.58     22.78 o
   7   3   6      124.19      134.08     11.14 o
   8   3   6       19.94       27.58     11.98 o
   9   3   6      520.20      504.44     30.01 o
  10   3   6       50.28       45.97     15.98 o
  11   3   6       13.24       21.65     14.46 o
  12   3   6       44.94       45.39     24.06 o
 -16   4   6      811.67      814.51     35.96 o
 -15   4   6        7.67        5.28      9.97 o
 -14   4   6      318.69      342.88     19.84 o
 -13   4   6       14.60       13.94      9.31 o
 -12   4   6      675.77      631.96     22.79 o
 -11   4   6        3.05       -3.53      5.06 o
 -10   4   6     1075.37     1071.28     18.06 o
  -9   4   6      121.53      103.78      7.00 o
  -8   4   6      104.07       93.59      6.24 o
  -7   4   6      336.86      339.43     10.86 o
  -6   4   6     8500.67     8414.08    100.94 o
  -5   4   6      488.67      555.20     11.53 o
  -4   4   6     1446.52     1360.12     19.90 o
  -3   4   6     1462.32     1528.54     23.17 o
  -2   4   6     1619.97     1783.22     25.22 o
  -1   4   6        2.10       -2.58      2.58 o
   0   4   6     5576.46     5765.84     88.09 o
   1   4   6     4694.52     5257.76     64.08 o
   2   4   6     1162.04     1110.11     23.88 o
   3   4   6       17.38       24.00      4.26 o
   4   4   6      444.64      420.33     12.18 o
   5   4   6       46.79       41.01      7.68 o
   6   4   6       36.46       34.33      7.74 o
   7   4   6      175.67      172.10     12.36 o
   8   4   6       70.27       77.91     12.30 o
   9   4   6      262.71      245.87     23.07 o
  10   4   6      716.04      655.24     35.84 o
  11   4   6        8.84        9.04     14.52 o
  12   4   6      436.68      470.14     39.45 o
 -15   5   6      488.33      491.71     33.67 o
 -14   5   6      249.21      259.03     18.75 o
 -13   5   6      194.45      185.25     15.57 o
 -12   5   6       59.86       47.58     10.28 o
 -11   5   6      942.72      937.49     23.41 o
 -10   5   6      741.96      732.21     20.23 o
  -9   5   6      554.80      546.31     17.34 o
  -8   5   6        1.08        2.58      5.02 o
  -7   5   6      312.02      307.78     11.60 o
  -6   5   6      703.58      616.39     11.91 o
  -5   5   6      964.03      869.63     12.85 o
  -4   5   6      544.97      551.99     11.13 o
  -3   5   6      120.63       99.23      6.40 o
  -2   5   6      228.55      221.17      6.66 o
  -1   5   6      572.56      588.01     10.08 o
   0   5   6      720.45      744.68     11.25 o
   1   5   6     1275.03     1296.65     18.90 o
   2   5   6     1589.17     1523.23     18.43 o
   3   5   6      722.55      695.26     13.63 o
   4   5   6     1347.42     1352.13     18.23 o
   5   5   6       75.42       97.54      9.64 o
   6   5   6       93.27      116.11     10.56 o
   7   5   6     2456.67     2342.09     38.11 o
   8   5   6      285.94      293.44     16.49 o
   9   5   6      831.13      846.56     38.31 o
  10   5   6      280.00      313.77     27.03 o
  11   5   6      590.60      578.06     53.41 o
 -15   6   6      102.34      128.06     18.82 o
 -14   6   6      566.89      591.31     25.76 o
 -13   6   6        0.14       -6.61      9.00 o
 -12   6   6     1424.32     1384.92     30.39 o
 -11   6   6       17.66       19.22      7.94 o
 -10   6   6      200.87      187.52     12.40 o
  -9   6   6       74.68       68.81      8.12 o
  -8   6   6     3897.18     3838.31     37.78 o
  -7   6   6      789.09      797.74     17.64 o
  -6   6   6      228.41      218.52     10.21 o
  -5   6   6      429.72      454.45     14.21 o
  -4   6   6      303.22      263.60     12.15 o
  -3   6   6       55.28       74.89      5.08 o
  -2   6   6     3088.92     2956.22     34.92 o
  -1   6   6       75.64       96.19      4.64 o
   0   6   6      707.90      731.78     12.48 o
   1   6   6     5300.74     5380.23     57.46 o
   2   6   6     2042.74     2011.96     55.53 o
   3   6   6        4.53        1.13      5.34 o
   4   6   6       42.68       58.23      8.16 o
   5   6   6       33.48       32.76      7.83 o
   6   6   6      670.93      630.96     20.62 o
   7   6   6       81.58      100.40     11.07 o
   8   6   6     1218.98     1247.47     30.57 o
   9   6   6       72.25       50.28     23.34 o
  10   6   6       52.04       38.35     22.50 o
  11   6   6        0.66       25.68     24.04 o
 -14   7   6        8.08        4.87     12.49 o
 -13   7   6       53.90       60.51     12.52 o
 -12   7   6       11.07       12.09      9.89 o
 -11   7   6     1913.61     1849.70     33.91 o
 -10   7   6      353.91      330.50     14.48 o
  -9   7   6       17.79       24.34      6.86 o
  -8   7   6       69.31       68.02      7.85 o
  -7   7   6      161.53      144.76      9.53 o
  -6   7   6      603.88      599.57     17.14 o
  -5   7   6       59.27       59.78      7.36 o
  -4   7   6        2.09       -2.62      5.15 o
  -3   7   6      203.53      197.90     10.92 o
  -2   7   6      120.07      118.91      7.29 o
  -1   7   6     4174.80     4155.43     41.49 o
   0   7   6      102.29       99.95      4.63 o
   1   7   6      682.19      713.83     17.54 o
   2   7   6      314.60      321.59     16.00 o
   3   7   6      480.21      468.85     16.37 o
   4   7   6      233.95      220.83     13.01 o
   5   7   6     2250.13     2155.89     35.18 o
   6   7   6       82.48       88.84     12.20 o
   7   7   6      676.22      729.24     55.26 o
   8   7   6       26.00        6.95     12.66 o
   9   7   6     1057.34     1014.21     43.49 o
  10   7   6       54.98       54.77     26.47 o
 -13   8   6      308.83      316.11     24.64 o
 -12   8   6      385.19      386.04     21.63 o
 -11   8   6       18.32       12.85      9.76 o
 -10   8   6     2793.18     2749.67     41.18 o
  -9   8   6      213.95      228.30     12.59 o
  -8   8   6      748.80      747.16     19.08 o
  -7   8   6     1232.10     1145.11     22.32 o
  -6   8   6       14.31       10.81      6.37 o
  -5   8   6       16.78       26.16      7.22 o
  -4   8   6      155.57      147.93     10.48 o
  -3   8   6      237.65      235.85     12.19 o
  -2   8   6     1414.42     1411.10     23.31 o
  -1   8   6      317.80      325.13      8.13 o
   0   8   6       52.33       58.30      6.80 o
   1   8   6      574.94      561.60     18.88 o
   2   8   6     1445.42     1451.45     30.22 o
   3   8   6      240.61      254.58     19.07 o
   4   8   6      682.96      665.65     23.65 o
   5   8   6       89.50       70.03     15.05 o
   6   8   6      568.05      560.75     31.00 o
   7   8   6       10.63       19.29     13.35 o
   8   8   6      890.04      845.70     39.93 o
   9   8   6      130.11      122.71     21.11 o
 -12   9   6       58.41       44.41     12.48 o
 -11   9   6       81.24       91.89     12.40 o
 -10   9   6      429.45      451.90     19.60 o
  -9   9   6       37.49       23.93      8.86 o
  -8   9   6       32.90       30.03      8.58 o
  -7   9   6        7.32        8.62      8.16 o
  -6   9   6       53.60       62.35      8.38 o
  -5   9   6       16.93       20.28      6.97 o
  -4   9   6      173.27      176.40     11.49 o
  -3   9   6     2233.77     2119.74     54.00 o
  -2   9   6       48.19       44.52      5.91 o
  -1   9   6      796.92      766.73     25.21 o
   0   9   6       33.89       47.71     12.29 o
   1   9   6      864.85      877.42     26.08 o
   2   9   6        8.28        9.05      8.53 o
   3   9   6      808.06      812.60     52.66 o
   4   9   6       72.70       84.84     24.65 o
   5   9   6        5.34       13.14     18.94 o
   6   9   6       17.45       18.16     13.58 o
   7   9   6      740.15      770.76     38.61 o
   8   9   6      145.66      167.20     23.12 o
 -11  10   6        4.88       -2.29      9.32 o
 -10  10   6      624.81      706.37     24.42 o
  -9  10   6      129.52      127.90     12.92 o
  -8  10   6       40.29       24.83     10.23 o
  -7  10   6        3.87        0.38      8.53 o
  -6  10   6     1381.81     1394.59     32.93 o
  -5  10   6      135.86      137.02     15.02 o
  -4  10   6       18.66       24.18     10.15 o
  -3  10   6       52.26       48.33      7.12 o
  -2  10   6      199.33      195.71     20.02 o
  -1  10   6        7.00       19.31     12.38 o
   0  10   6     2068.18     2043.27     81.24 o
   1  10   6      507.57      513.46     18.94 o
   2  10   6      217.18      199.51     32.93 o
   3  10   6       18.06       15.95     19.36 o
   4  10   6      619.05      572.21     48.22 o
   5  10   6        4.20       -2.15     17.30 o
   6  10   6      240.14      207.51     35.45 o
   7  10   6       36.20       30.63     24.51 o
 -10  11   6      108.59      103.65     13.45 o
  -9  11   6      133.07      150.88     16.05 o
  -8  11   6       44.42       32.19     11.41 o
  -7  11   6      336.90      361.11     24.41 o
  -6  11   6        0.46       -0.14     10.00 o
  -5  11   6       55.28       56.30     16.28 o
  -4  11   6      522.97      547.66     32.99 o
  -3  11   6      485.85      464.77     30.73 o
  -2  11   6       37.32       32.41     14.45 o
  -1  11   6      439.02      407.73     28.35 o
   0  11   6      159.49      135.54     29.00 o
   1  11   6      136.78      162.80     31.29 o
   2  11   6       39.15       38.63     23.71 o
   3  11   6     1198.13     1205.88     70.20 o
   4  11   6      341.83      363.30     44.94 o
   5  11   6      262.97      239.74     38.86 o
   6  11   6      688.34      752.27     61.08 o
  -8  12   6      204.88      213.98     21.47 o
  -7  12   6       73.55       69.33     15.65 o
  -6  12   6       34.89       38.15     13.82 o
  -5  12   6       49.88       57.02     17.97 o
  -4  12   6      623.45      607.60     36.58 o
  -3  12   6       10.12       -1.96     12.69 o
  -2  12   6      791.23      802.01     39.81 o
  -1  12   6      204.25      207.32     34.84 o
   0  12   6      954.34      887.48     63.14 o
   1  12   6       17.28       26.75     22.12 o
   2  12   6      317.31      309.70     41.44 o
   3  12   6      113.39      118.60     31.10 o
   4  12   6       80.03       73.85     28.29 o
  -4  13   6      277.40      268.66     28.65 o
  -3  13   6        6.81       10.26     15.43 o
  -2  13   6      111.67      102.94     30.40 o
  -1  13   6      138.17      152.28     35.03 o
   0  13   6       13.19       34.19     25.91 o
 -17   0   7      972.83     1048.59     39.67 o
 -15   0   7       19.57       28.00     12.47 o
 -13   0   7      336.46      349.94     20.71 o
 -11   0   7     5137.92     5258.31    131.02 o
  -9   0   7      734.59      731.54     22.15 o
  -7   0   7       18.84       11.19      5.98 o
  -5   0   7     8768.24     9081.39    164.17 o
  -3   0   7     1055.02     1091.37     20.33 o
  -1   0   7    12317.33    11930.82    121.78 o
   1   0   7       20.05       59.27      4.55 o
   3   0   7       66.83       75.67      6.43 o
   5   0   7     3035.69     3102.71     77.78 o
   7   0   7       90.84       94.43     22.50 o
   9   0   7      606.03      587.79     46.07 o
  11   0   7      375.73      439.16     47.61 o
 -16   1   7       85.51       91.45     11.65 o
 -15   1   7      323.04      330.30     16.01 o
 -14   1   7      411.60      419.68     16.45 o
 -13   1   7       75.70       72.61      8.86 o
 -12   1   7      247.58      251.63     12.33 o
 -11   1   7        0.56        3.24      5.40 o
 -10   1   7     1757.51     1849.54     25.39 o
  -9   1   7     1002.76      944.50     17.61 o
  -8   1   7     2211.54     2182.87     35.12 o
  -7   1   7      251.35      244.33      9.41 o
  -6   1   7      205.42      225.26     10.58 o
  -5   1   7     5011.90     4933.34     47.52 o
  -4   1   7     2890.03     2876.44     41.46 o
  -3   1   7     2745.75     2968.06     29.93 o
  -2   1   7     4737.51     4825.11     66.64 o
  -1   1   7     4102.43     4336.34     65.08 o
   0   1   7     1216.71     1087.38     21.12 o
   1   1   7     2380.41     2490.00     33.85 o
   2   1   7     4513.82     4525.33     74.26 o
   3   1   7      239.34      232.96      8.60 o
   4   1   7      764.59      805.44     18.56 o
   5   1   7     1405.29     1409.15     32.18 o
   6   1   7      535.81      505.77     27.28 o
   7   1   7      959.60      917.89     36.54 o
   8   1   7      921.94      913.26     37.64 o
   9   1   7        0.09        5.87     12.53 o
  10   1   7        8.89        5.76     12.90 o
  11   1   7       80.01       59.15     18.06 o
  12   1   7     1043.58      991.15     48.49 o
 -16   2   7        8.59        4.28     10.64 o
 -15   2   7      661.82      681.73     21.28 o
 -14   2   7        8.58        5.07      7.30 o
 -13   2   7     1851.41     1863.03     29.52 o
 -12   2   7      230.70      230.58     11.84 o
 -11   2   7      396.30      390.35     13.81 o
 -10   2   7     1961.86     1938.01     30.17 o
  -9   2   7      991.67      993.66     21.25 o
  -8   2   7      293.28      281.48     11.80 o
  -7   2   7     3310.93     3350.99     42.90 o
  -6   2   7     2220.00     2243.64     54.50 o
  -5   2   7      119.06      101.42      6.90 o
  -4   2   7     2641.18     2671.90     41.56 o
  -3   2   7     1868.24     1809.06     17.69 o
  -2   2   7       34.39       17.59      3.16 o
  -1   2   7     1926.17     1846.87     30.06 o
   0   2   7       80.66       93.01      4.69 o
   1   2   7     1454.26     1286.30     19.32 o
   2   2   7      397.22      446.59     12.36 o
   3   2   7     1521.26     1478.69     18.05 o
   4   2   7       13.00        9.56      4.89 o
   5   2   7       14.16       12.84      6.05 o
   6   2   7      526.38      491.57     21.77 o
   7   2   7      799.74      719.57     32.34 o
   8   2   7       43.97       59.77     15.06 o
   9   2   7      283.21      335.67     26.15 o
  10   2   7      133.82      139.26     21.13 o
  11   2   7        3.26        8.88     14.20 o
 -16   3   7      507.64      551.74     26.30 o
 -15   3   7      192.64      195.61     17.18 o
 -14   3   7      113.57       99.53     13.09 o
 -13   3   7       85.83       88.17     10.54 o
 -12   3   7      465.48      484.59     17.86 o
 -11   3   7       65.04       48.96      8.15 o
 -10   3   7     2087.87     2032.10     32.38 o
  -9   3   7      153.67      172.75      9.27 o
  -8   3   7      180.93      208.17     10.63 o
  -7   3   7      461.48      477.67     11.52 o
  -6   3   7     4162.98     4150.79     47.28 o
  -5   3   7       55.34       66.21      5.51 o
  -4   3   7      582.36      541.36     11.50 o
  -3   3   7      529.86      559.23     10.37 o
  -2   3   7      254.60      320.42      8.20 o
  -1   3   7      224.91      253.33      7.41 o
   0   3   7     8675.96     9209.92    134.78 o
   1   3   7      187.29      199.39      6.34 o
   2   3   7      461.39      487.28     11.50 o
   3   3   7      329.22      282.37      9.74 o
   4   3   7     3583.36     3632.80     69.55 o
   5   3   7      305.34      265.10     13.42 o
   6   3   7     1249.02     1288.52     26.82 o
   7   3   7        4.01        2.69      7.93 o
   8   3   7       72.74       63.09     15.28 o
   9   3   7       70.22       82.85     16.70 o
  10   3   7     1316.98     1305.18     49.10 o
  11   3   7       78.46       69.87     19.26 o
 -16   4   7       19.13       23.03     12.32 o
 -15   4   7      396.71      387.04     22.50 o
 -14   4   7       51.96       47.42     11.70 o
 -13   4   7      824.30      827.98     27.21 o
 -12   4   7      384.87      350.54     19.00 o
 -11   4   7      179.28      161.84     11.46 o
 -10   4   7        0.09       -2.44      4.50 o
  -9   4   7     1824.80     1822.19     24.72 o
  -8   4   7      157.48      162.44      8.93 o
  -7   4   7      396.32      418.24     11.18 o
  -6   4   7     1048.90     1107.54     17.14 o
  -5   4   7      656.80      616.53     12.71 o
  -4   4   7      142.99      109.49      6.38 o
  -3   4   7     2995.19     2809.58     20.37 o
  -2   4   7      621.89      631.05     10.84 o
  -1   4   7      549.92      548.13     22.89 o
   0   4   7      198.98      245.41      7.42 o
   1   4   7      416.69      396.96      8.70 o
   2   4   7        4.03        4.73      3.75 o
   3   4   7     2867.93     2833.89     40.33 o
   4   4   7      185.27      198.59     12.19 o
   5   4   7        2.70        3.45      5.95 o
   6   4   7      309.03      365.76     16.31 o
   7   4   7        8.15       24.01      9.66 o
   8   4   7       12.10       17.56     11.95 o
   9   4   7      386.07      366.35     28.30 o
  10   4   7      126.41      142.76     21.18 o
  11   4   7      298.49      275.64     51.49 o
 -15   5   7        5.67        9.11     10.79 o
 -14   5   7      102.62      125.87     15.14 o
 -13   5   7      351.29      377.57     20.60 o
 -12   5   7      501.93      505.22     21.86 o
 -11   5   7      564.62      583.20     19.78 o
 -10   5   7     1744.13     1681.52     29.74 o
  -9   5   7     2035.18     1986.28     28.14 o
  -8   5   7      590.30      581.43     17.26 o
  -7   5   7       74.36       76.45      7.36 o
  -6   5   7      823.16      853.64     17.33 o
  -5   5   7      351.37      349.48     10.39 o
  -4   5   7      710.00      702.19     16.50 o
  -3   5   7      211.91      183.13      6.64 o
  -2   5   7      789.71      775.62     12.04 o
  -1   5   7      243.21      261.64      7.82 o
   0   5   7     2021.09     1988.50     40.10 o
   1   5   7     1283.15     1150.78     18.15 o
   2   5   7     2048.69     2109.14     39.69 o
   3   5   7     1626.02     1633.01     22.28 o
   4   5   7     1051.07     1078.59     24.29 o
   5   5   7      688.44      650.25     20.24 o
   6   5   7     1504.78     1425.84     29.90 o
   7   5   7      838.53      840.37     24.60 o
   8   5   7      156.86      180.52     16.89 o
   9   5   7       66.44       74.53     17.46 o
  10   5   7      438.57      446.29     32.58 o
  11   5   7       25.01       23.76     22.82 o
 -15   6   7        5.26       -0.62     11.58 o
 -14   6   7       54.78       48.47     12.89 o
 -13   6   7       48.45       40.86     11.47 o
 -12   6   7      274.26      268.60     15.81 o
 -11   6   7     1203.36     1156.92     26.83 o
 -10   6   7      762.15      783.68     21.93 o
  -9   6   7      472.01      468.76     15.52 o
  -8   6   7      525.58      515.03     15.70 o
  -7   6   7     2464.89     2436.00     29.99 o
  -6   6   7        6.84        2.64      5.45 o
  -5   6   7      186.88      160.65      9.64 o
  -4   6   7     1210.04     1190.80     27.87 o
  -3   6   7       95.87      103.42      8.08 o
  -2   6   7       94.17      102.80      5.92 o
  -1   6   7     1608.23     1637.79     23.90 o
   0   6   7      805.49      814.02     13.68 o
   1   6   7     1396.44     1441.49     21.86 o
   2   6   7        4.43        4.65      4.17 o
   3   6   7       17.80       12.05      6.33 o
   4   6   7        1.05       -1.34      6.14 o
   5   6   7      360.29      388.18     16.87 o
   6   6   7      490.84      543.04     20.25 o
   7   6   7       16.12       20.84      8.65 o
   8   6   7       21.17       26.37     13.72 o
   9   6   7      216.68      210.93     33.58 o
  10   6   7       70.37       49.06     25.49 o
 -14   7   7      347.14      356.17     21.96 o
 -13   7   7        0.71       -4.75      9.08 o
 -12   7   7      249.39      253.62     17.73 o
 -11   7   7        4.97        4.75      7.40 o
 -10   7   7        5.12       11.77      6.85 o
  -9   7   7     1142.21     1106.40     23.08 o
  -8   7   7     2793.85     2816.46     34.31 o
  -7   7   7      289.99      282.53     13.65 o
  -6   7   7        4.83        6.04      5.66 o
  -5   7   7      468.19      499.03     15.57 o
  -4   7   7     1888.02     1857.87     29.67 o
  -3   7   7        4.95        2.03      5.40 o
  -2   7   7     4953.69     4900.22     65.22 o
  -1   7   7       10.73        9.65      4.32 o
   0   7   7      129.68      138.67      5.88 o
   1   7   7      403.65      369.97      8.69 o
   2   7   7     4106.16     4071.36     69.11 o
   3   7   7       82.83       70.18      8.88 o
   4   7   7      217.38      238.52     13.89 o
   5   7   7       93.24       96.39     10.71 o
   6   7   7      214.38      206.13     16.49 o
   7   7   7      107.05       91.73     17.39 o
   8   7   7     1439.38     1411.41     49.10 o
   9   7   7      307.31      357.31     41.58 o
 -13   8   7       17.56       11.97     11.32 o
 -12   8   7      252.49      265.81     18.79 o
 -11   8   7     2076.57     2002.97     41.62 o
 -10   8   7      149.18      163.03     13.51 o
  -9   8   7      654.75      622.48     20.93 o
  -8   8   7      897.87      872.36     20.86 o
  -7   8   7      497.91      457.36     16.54 o
  -6   8   7       19.31       22.16      6.74 o
  -5   8   7        7.29        6.00      5.75 o
  -4   8   7      458.60      452.46     16.57 o
  -3   8   7       60.12       55.36      7.64 o
  -2   8   7      600.16      580.56     16.52 o
  -1   8   7       92.29      103.38      6.36 o
   0   8   7        6.36        2.25      5.98 o
   1   8   7     1098.83     1127.27     26.95 o
   2   8   7      857.18      849.69     25.08 o
   3   8   7     1131.06     1178.91     30.24 o
   4   8   7       31.12       36.28     12.74 o
   5   8   7      552.12      567.27     30.76 o
   6   8   7       42.77       49.17     14.84 o
   7   8   7       11.68        3.03     12.95 o
   8   8   7        0.95        4.97     13.43 o
   9   8   7        7.25        3.74     21.79 o
 -12   9   7      156.41      158.32     16.61 o
 -11   9   7       22.40       22.75     10.18 o
 -10   9   7      409.98      375.74     18.89 o
  -9   9   7      551.44      511.44     20.23 o
  -8   9   7       64.96       45.72     10.43 o
  -7   9   7       29.55       31.67      9.47 o
  -6   9   7      878.92      912.83     26.65 o
  -5   9   7       98.93       94.33     10.02 o
  -4   9   7      802.39      820.46     21.41 o
  -3   9   7       92.55      103.16      9.20 o
  -2   9   7      273.24      300.34     12.06 o
  -1   9   7     1293.39     1309.59     32.50 o
   0   9   7     2972.39     3064.70     41.41 o
   1   9   7      600.61      605.62     24.06 o
   2   9   7      102.03      116.36     26.14 o
   3   9   7      446.29      431.07     41.76 o
   4   9   7      658.54      657.61     48.87 o
   5   9   7      255.00      271.44     35.12 o
   6   9   7      102.99      122.81     28.86 o
   7   9   7      221.74      228.47     24.68 o
   8   9   7      130.65      132.90     22.11 o
 -11  10   7       15.55       24.45     10.55 o
 -10  10   7       52.00       42.58     11.05 o
  -9  10   7      560.81      526.52     24.04 o
  -8  10   7      118.69      108.59     13.24 o
  -7  10   7      562.02      529.03     22.77 o
  -6  10   7       16.25       17.98      9.00 o
  -5  10   7      123.93       98.00     14.11 o
  -4  10   7       23.49        6.34      9.99 o
  -3  10   7       36.88       42.41      7.56 o
  -2  10   7      133.98      149.02     18.50 o
  -1  10   7       13.96        3.74     17.91 o
   0  10   7      555.96      573.43     46.86 o
   1  10   7      654.67      666.64     50.37 o
   2  10   7       16.19        7.06     19.32 o
   3  10   7      877.83      850.91     58.13 o
   4  10   7       18.60       30.68     22.26 o
   5  10   7       33.30       19.46     20.06 o
   6  10   7      213.79      218.60     36.43 o
 -10  11   7      395.67      409.84     23.32 o
  -9  11   7       79.48       84.59     13.96 o
  -8  11   7       78.34       80.91     13.52 o
  -7  11   7      379.91      405.36     25.45 o
  -6  11   7      550.38      585.45     29.03 o
  -5  11   7        9.94       10.44     13.54 o
  -4  11   7       12.41        5.40     12.77 o
  -3  11   7        9.57       11.58     12.83 o
  -2  11   7      243.44      252.13     23.71 o
  -1  11   7       31.52       35.12     21.42 o
   0  11   7     1128.44     1133.01     66.36 o
   1  11   7      226.68      231.78     36.43 o
   2  11   7      960.52      912.41     61.55 o
   3  11   7        0.26      -16.56     19.50 o
   4  11   7      385.46      380.51     46.16 o
   5  11   7       23.98       20.39     22.59 o
  -7  12   7        3.16      -10.51     11.40 o
  -6  12   7      113.69      109.79     16.98 o
  -5  12   7      237.25      239.24     26.53 o
  -4  12   7       60.72       70.91     18.40 o
  -3  12   7      404.05      410.70     31.96 o
  -2  12   7       41.20       42.14     25.11 o
  -1  12   7      168.88      159.39     34.42 o
   0  12   7      453.30      531.99     52.15 o
   1  12   7        4.15        3.09     20.91 o
   2  12   7       42.32       31.94     24.27 o
   3  12   7       40.60       67.77     28.72 o
 -16   0   8       86.69       87.27     16.37 o
 -14   0   8      637.57      695.43     28.57 o
 -12   0   8     1434.66     1533.48     36.58 o
 -10   0   8      971.35      915.08     38.68 o
  -8   0   8     1803.50     1630.32     61.08 o
  -6   0   8       95.88       70.17     10.51 o
  -4   0   8       20.91       79.09      7.63 o
  -2   0   8      403.20      354.76     13.43 o
   0   0   8     1492.94     1648.60     29.15 o
   2   0   8     2802.30     2982.55     35.49 o
   4   0   8     1104.82     1176.71     35.60 o
   6   0   8      147.96      133.99     23.99 o
   8   0   8      811.00      800.91     53.18 o
  10   0   8       19.33       37.37     22.73 o
 -17   1   8       90.52      124.10     16.37 o
 -16   1   8       37.71       30.98      9.96 o
 -15   1   8      130.09      133.11     12.03 o
 -14   1   8       17.27       12.30      7.72 o
 -13   1   8       76.44       79.87      9.21 o
 -12   1   8       80.04       93.81      8.83 o
 -11   1   8     1919.71     1948.60     33.63 o
 -10   1   8      379.35      380.82     13.26 o
  -9   1   8      770.39      750.44     16.32 o
  -8   1   8      192.27      162.56      9.51 o
  -7   1   8     4540.43     4089.92     52.82 o
  -6   1   8      199.80      211.92     14.69 o
  -5   1   8     4438.33     4341.51     80.90 o
  -4   1   8     1457.79     1387.53     24.08 o
  -3   1   8     2623.52     2798.91     44.82 o
  -2   1   8       22.63       12.96      3.16 o
  -1   1   8     8026.42     8267.83    109.82 o
   0   1   8       17.30       16.36      3.03 o
   1   1   8     2322.51     2414.80     45.44 o
   2   1   8       75.00       54.60      4.96 o
   3   1   8     1979.36     2184.94     52.62 o
   4   1   8       71.18       75.13      8.85 o
   5   1   8      416.53      426.64     20.09 o
   6   1   8       82.44       83.29     15.10 o
   7   1   8      993.65      843.77     36.44 o
   8   1   8      272.33      246.46     23.57 o
   9   1   8      415.52      378.48     29.48 o
  10   1   8      123.30      131.78     21.31 o
  11   1   8      172.32      167.18     24.26 o
 -16   2   8      359.53      407.00     23.27 o
 -15   2   8      145.11      150.92     12.49 o
 -14   2   8       65.54       76.68      9.86 o
 -13   2   8        5.78        3.32      6.69 o
 -12   2   8      180.72      195.31     11.26 o
 -11   2   8        0.83        0.31      5.66 o
 -10   2   8     1706.59     1671.71     34.42 o
  -9   2   8       49.16       51.18      6.60 o
  -8   2   8      360.70      351.03     13.26 o
  -7   2   8        0.72        3.95      5.35 o
  -6   2   8     2752.74     2522.12     31.47 o
  -5   2   8      387.99      349.08     11.50 o
  -4   2   8        4.11        9.37      3.34 o
  -3   2   8        2.37       24.65      3.63 o
  -2   2   8     1749.94     1586.31     24.81 o
  -1   2   8        1.45       -1.14      2.92 o
   0   2   8     1165.17     1120.52     18.95 o
   1   2   8     1781.03     1777.66     26.40 o
   2   2   8      778.91      801.18     14.89 o
   3   2   8     2047.35     2061.35     44.02 o
   4   2   8      371.20      424.00     22.43 o
   5   2   8       51.57       67.31     10.72 o
   6   2   8      132.87      165.54     18.17 o
   7   2   8       23.87       11.26     11.49 o
   8   2   8      168.64      162.58     20.18 o
   9   2   8       93.26       87.42     17.83 o
  10   2   8      159.73      146.05     21.96 o
  11   2   8       34.39       61.89     19.41 o
 -16   3   8        0.05        1.29     10.91 o
 -15   3   8      340.52      383.01     21.88 o
 -14   3   8       10.87       14.40     10.26 o
 -13   3   8      402.97      457.41     18.44 o
 -12   3   8      259.20      243.56     13.87 o
 -11   3   8       99.53      100.70     10.14 o
 -10   3   8      162.95      178.32     11.30 o
  -9   3   8     7815.34     7371.08    117.24 o
  -8   3   8      126.29      127.31      8.82 o
  -7   3   8      693.78      695.05     15.09 o
  -6   3   8       18.18       14.00      4.58 o
  -5   3   8     3630.12     3807.99     64.26 o
  -4   3   8       76.82       70.36      4.80 o
  -3   3   8     2862.41     2721.15     35.92 o
  -2   3   8        0.02       -0.08      3.01 o
  -1   3   8      211.22      232.83      7.77 o
   0   3   8     2523.65     2626.00     37.52 o
   1   3   8     5104.90     4989.86     83.15 o
   2   3   8      175.05      171.50      9.20 o
   3   3   8     2785.96     2905.28     67.95 o
   4   3   8      229.34      214.80     12.52 o
   5   3   8      733.44      719.09     20.69 o
   6   3   8       22.55        5.92      8.35 o
   7   3   8     1113.54     1083.27     40.99 o
   8   3   8       82.08       56.77     15.97 o
   9   3   8        6.63        5.80     13.26 o
  10   3   8       14.14        2.39     14.07 o
  11   3   8      314.63      317.82     30.48 o
 -16   4   8      229.77      257.26     20.58 o
 -15   4   8      122.73      119.76     15.33 o
 -14   4   8       25.38       27.46     11.10 o
 -13   4   8      365.53      335.25     19.50 o
 -12   4   8      471.99      444.04     20.37 o
 -11   4   8      503.19      452.59     17.25 o
 -10   4   8       78.59       78.80      9.18 o
  -9   4   8      221.94      236.63     13.53 o
  -8   4   8      906.48      891.37     17.89 o
  -7   4   8      293.01      288.68     11.72 o
  -6   4   8     1969.47     1787.84     27.99 o
  -5   4   8        2.50        2.72      4.24 o
  -4   4   8      640.44      660.63     13.56 o
  -3   4   8      102.40      105.34      5.45 o
  -2   4   8     1261.70     1235.86     21.19 o
  -1   4   8      255.63      247.23      8.69 o
   0   4   8      618.33      598.18     13.11 o
   1   4   8      590.96      540.68     14.23 o
   2   4   8        3.79        0.18      5.49 o
   3   4   8      246.34      238.44     13.02 o
   4   4   8     1370.02     1433.23     39.98 o
   5   4   8      206.14      172.73     12.11 o
   6   4   8       48.40       57.41     11.15 o
   7   4   8        1.41        2.56      8.36 o
   8   4   8        5.07        7.66     12.63 o
   9   4   8      169.75      167.65     22.02 o
  10   4   8     1616.25     1512.46     55.44 o
 -15   5   8      296.30      306.84     20.99 o
 -14   5   8       72.66       71.70     13.39 o
 -13   5   8      350.03      346.45     19.85 o
 -12   5   8       50.59       40.13     10.64 o
 -11   5   8      520.85      510.87     18.61 o
 -10   5   8      344.34      319.94     15.11 o
  -9   5   8     1174.24     1079.77     21.77 o
  -8   5   8      528.30      523.44     17.21 o
  -7   5   8     1398.09     1393.67     28.43 o
  -6   5   8        2.07        3.37      5.10 o
  -5   5   8      286.35      268.10     11.12 o
  -4   5   8      334.82      369.84     12.09 o
  -3   5   8     2045.66     2066.34     30.61 o
  -2   5   8      963.03      976.67     16.19 o
  -1   5   8     1109.22     1114.24     22.68 o
   0   5   8       27.95       33.48      7.58 o
   1   5   8     1804.85     1842.42     35.73 o
   2   5   8      998.66     1040.92     23.06 o
   3   5   8     1840.43     1859.34     31.14 o
   4   5   8        3.01        0.01      6.33 o
   5   5   8     2072.18     1897.14     43.53 o
   6   5   8      136.12      124.02     13.22 o
   7   5   8      189.58      197.16     17.38 o
   8   5   8      329.38      360.38     27.68 o
   9   5   8       35.20       35.83     15.38 o
  10   5   8      131.92      161.73     23.08 o
 -15   6   8        2.51       -9.78     10.91 o
 -14   6   8      184.55      188.46     17.70 o
 -13   6   8       21.52       23.24     10.80 o
 -12   6   8       41.35       40.23      9.49 o
 -11   6   8      322.11      309.93     16.16 o
 -10   6   8      528.75      546.09     19.07 o
  -9   6   8      170.61      144.38     10.09 o
  -8   6   8      407.80      433.83     16.11 o
  -7   6   8       61.29       55.29      7.84 o
  -6   6   8       80.45       69.08      7.97 o
  -5   6   8       90.92      105.51      9.88 o
  -4   6   8      334.66      339.80     14.99 o
  -3   6   8      111.77      135.75      7.44 o
  -2   6   8      148.96      147.01      8.16 o
  -1   6   8       28.89       29.47      5.38 o
   0   6   8      305.18      307.97     13.38 o
   1   6   8     1391.92     1322.38     33.05 o
   2   6   8     1229.15     1258.11     25.62 o
   3   6   8       98.42       91.13      9.59 o
   4   6   8      868.62      855.67     24.03 o
   5   6   8      250.39      208.43     13.82 o
   6   6   8      898.15      940.44     26.64 o
   7   6   8       38.60       27.87     13.82 o
   8   6   8      470.38      534.67     32.88 o
   9   6   8       12.95       12.58     20.58 o
 -14   7   8       24.63       36.35     13.07 o
 -13   7   8       55.67       64.80     13.12 o
 -12   7   8        0.08       -7.15      9.24 o
 -11   7   8     1089.99     1067.73     27.33 o
 -10   7   8       16.09        9.79      7.03 o
  -9   7   8       48.68       39.79      8.04 o
  -8   7   8       29.59       27.88      7.60 o
  -7   7   8      757.18      723.98     19.83 o
  -6   7   8      393.91      389.93     15.13 o
  -5   7   8     1374.78     1309.85     30.07 o
  -4   7   8      262.51      283.64     13.84 o
  -3   7   8      317.42      326.31     14.05 o
  -2   7   8     1025.66     1032.15     19.94 o
  -1   7   8      663.25      629.01     14.24 o
   0   7   8      231.29      224.25      9.44 o
   1   7   8      486.42      492.44     13.57 o
   2   7   8      140.69      144.80     18.79 o
   3   7   8     1119.26     1084.87     25.57 o
   4   7   8        1.87       16.35      7.61 o
   5   7   8     1040.87     1060.95     31.77 o
   6   7   8      203.71      211.40     17.21 o
   7   7   8      278.87      285.69     25.04 o
   8   7   8       46.93       45.97     22.36 o
   9   7   8      387.69      362.55     45.27 o
 -13   8   8       97.50      128.21     16.17 o
 -12   8   8      501.41      458.47     23.91 o
 -11   8   8        0.51       -2.55      8.61 o
 -10   8   8       23.98       13.18      8.90 o
  -9   8   8      223.29      214.23     15.88 o
  -8   8   8      290.54      312.04     15.30 o
  -7   8   8        7.15        8.97      6.51 o
  -6   8   8      118.83      134.00     10.54 o
  -5   8   8      132.98      170.95     11.04 o
  -4   8   8       22.68       26.28      7.11 o
  -3   8   8       79.43       80.42      8.83 o
  -2   8   8       11.50        2.74      5.62 o
  -1   8   8        3.16        0.51      4.43 o
   0   8   8      261.91      273.19      9.25 o
   1   8   8      209.86      243.28     15.69 o
   2   8   8     2171.49     2231.28     53.08 o
   3   8   8      681.94      687.03     32.58 o
   4   8   8      876.33      869.68     36.61 o
   5   8   8        8.92       12.72     15.15 o
   6   8   8      217.49      225.99     23.20 o
   7   8   8        4.28        4.24     18.82 o
   8   8   8       79.38       70.25     26.47 o
 -12   9   8       48.10       45.26     13.04 o
 -11   9   8       28.04       21.73     10.13 o
 -10   9   8      257.48      280.54     18.58 o
  -9   9   8      898.55      932.44     29.35 o
  -8   9   8      631.02      598.96     23.73 o
  -7   9   8     1153.18     1181.18     34.41 o
  -6   9   8        5.81        1.94      8.11 o
  -5   9   8      714.07      733.07     24.16 o
  -4   9   8      139.15      131.78     14.53 o
  -3   9   8      119.34      136.51     10.64 o
  -2   9   8        0.15       -0.90      5.09 o
  -1   9   8        2.80       15.20     11.94 o
   0   9   8       28.70       16.04      7.58 o
   1   9   8     1586.37     1658.55     73.43 o
   2   9   8      129.82      140.87     27.08 o
   3   9   8      160.69      172.25     30.87 o
   4   9   8        1.47        5.47     18.15 o
   5   9   8      149.56      169.82     32.13 o
   6   9   8      144.07      124.87     29.89 o
   7   9   8       60.99       57.15     25.11 o
 -11  10   8       49.42       37.88     12.77 o
 -10  10   8       23.78       29.97     11.77 o
  -9  10   8        6.58        4.26      9.71 o
  -8  10   8      556.80      566.19     24.57 o
  -7  10   8       14.92        7.47      9.47 o
  -6  10   8     1149.98     1195.67     31.75 o
  -5  10   8      227.17      191.52     17.67 o
  -4  10   8        5.38        1.01      9.86 o
  -3  10   8      192.47      198.45     21.68 o
  -2  10   8       54.63       61.45     23.99 o
  -1  10   8      572.34      602.75     48.17 o
   0  10   8      403.26      405.34     43.40 o
   1  10   8       53.00       35.31     21.47 o
   2  10   8      231.27      225.99     34.05 o
   3  10   8        0.03        1.22     19.41 o
   4  10   8      574.93      653.03     53.88 o
   5  10   8       44.36       33.16     22.68 o
   6  10   8      258.85      256.90     39.85 o
  -9  11   8      668.85      657.63     27.94 o
  -8  11   8        7.14        0.26     10.04 o
  -7  11   8      140.47      143.94     18.11 o
  -6  11   8       81.10       88.93     15.81 o
  -5  11   8      133.53      171.65     22.58 o
  -4  11   8       57.53       66.84     17.62 o
  -3  11   8      353.97      403.11     29.81 o
  -2  11   8      555.42      545.55     50.32 o
  -1  11   8      220.10      223.60     35.40 o
   0  11   8       29.53       44.15     23.34 o
   1  11   8      723.13      669.44     54.39 o
   2  11   8       16.69       12.11     21.33 o
   3  11   8      177.45      179.64     35.64 o
   4  11   8      206.90      210.83     36.62 o
  -7  12   8        6.76       -2.35     12.38 o
  -6  12   8       45.45       42.93     14.60 o
  -5  12   8       11.96       10.36     15.49 o
  -4  12   8      430.54      518.27     35.05 o
  -3  12   8        7.91       20.81     23.24 o
  -2  12   8      125.11      103.92     30.07 o
  -1  12   8       25.35       32.32     23.34 o
   0  12   8        5.26       -5.14     21.70 o
   1  12   8       16.39       11.55     21.79 o
 -17   0   9       14.55       -1.40     13.59 o
 -15   0   9       78.00       68.69     14.89 o
 -13   0   9      146.66      143.00     16.18 o
 -11   0   9     1398.38     1378.52     34.21 o
  -9   0   9      581.90      585.15     26.79 o
  -7   0   9     3921.72     3778.43     59.65 o
  -5   0   9      710.22      655.69     24.29 o
  -3   0   9      100.46      104.36      9.04 o
  -1   0   9     5764.10     5677.67    111.57 o
   1   0   9     2218.46     2349.25     36.26 o
   3   0   9    11498.11    10971.42    386.28 o
   5   0   9      354.06      381.86     35.36 o
   7   0   9       32.21       13.05     16.79 o
   9   0   9     1533.18     1534.85     77.54 o
 -17   1   9       11.19       -1.52     14.78 o
 -16   1   9      270.08      278.08     16.05 o
 -15   1   9        7.88        2.77      7.92 o
 -14   1   9      323.41      337.96     15.54 o
 -13   1   9       10.73       10.47      7.09 o
 -12   1   9        6.19        5.78      6.34 o
 -11   1   9      332.88      330.33     13.55 o
 -10   1   9      835.80      803.37     18.20 o
  -9   1   9      178.97      189.02     12.32 o
  -8   1   9     1713.35     1503.99     27.24 o
  -7   1   9     1679.47     1784.81     28.24 o
  -6   1   9     5253.50     5252.16     69.03 o
  -5   1   9       16.33       36.02      6.73 o
  -4   1   9     7012.35     7029.94    108.12 o
  -3   1   9      967.12      975.09     17.47 o
  -2   1   9      410.26      446.94     10.72 o
  -1   1   9      543.01      618.60     11.33 o
   0   1   9      617.26      593.63      9.93 o
   1   1   9       32.69       35.64      4.37 o
   2   1   9     2587.77     2635.58     55.77 o
   3   1   9      598.18      566.26     18.56 o
   4   1   9       32.15       28.42      9.11 o
   5   1   9      198.73      201.04     20.20 o
   6   1   9     1712.52     1626.46     48.67 o
   7   1   9       47.74       30.21     14.17 o
   8   1   9      674.58      675.06     36.20 o
   9   1   9       31.88       29.83     15.74 o
  10   1   9       73.09       85.22     20.16 o
 -16   2   9        6.79        1.60     10.61 o
 -15   2   9       69.82       79.65     11.89 o
 -14   2   9      103.16      105.66     10.61 o
 -13   2   9       63.12       53.70      8.65 o
 -12   2   9      327.42      346.72     14.44 o
 -11   2   9        9.80       14.47      6.58 o
 -10   2   9       26.49       28.70      7.50 o
  -9   2   9      826.84      794.14     19.46 o
  -8   2   9     1394.98     1361.58     26.14 o
  -7   2   9     2208.34     2124.23     32.48 o
  -6   2   9     1895.97     1900.15     54.84 o
  -5   2   9      698.69      661.20     16.47 o
  -4   2   9       28.27       24.00      4.03 o
  -3   2   9      262.68      254.52      7.84 o
  -2   2   9     1181.13     1156.74     23.81 o
  -1   2   9     3207.26     3392.19     53.86 o
   0   2   9       18.40       13.38      3.62 o
   1   2   9     4576.85     4567.59     82.10 o
   2   2   9      146.04      121.37      8.30 o
   3   2   9     1294.50     1247.06     41.44 o
   4   2   9     1339.62     1209.44     31.54 o
   5   2   9     3042.57     2896.35     49.93 o
   6   2   9      358.67      361.02     26.52 o
   7   2   9      843.28      873.01     39.04 o
   8   2   9      418.43      411.45     29.79 o
   9   2   9      122.38      121.23     20.31 o
  10   2   9      215.25      227.42     26.88 o
 -16   3   9      579.53      621.94     27.88 o
 -15   3   9       63.62       63.30     13.68 o
 -14   3   9      355.24      318.45     19.81 o
 -13   3   9      282.03      269.81     17.51 o
 -12   3   9      425.96      412.37     17.17 o
 -11   3   9      931.13      882.09     25.63 o
 -10   3   9       42.84       51.18      9.66 o
  -9   3   9      575.18      545.81     20.26 o
  -8   3   9     2013.98     1825.47     36.50 o
  -7   3   9      159.58      169.06     10.20 o
  -6   3   9     1310.75     1227.42     28.81 o
  -5   3   9      332.22      376.27     13.13 o
  -4   3   9        7.50        2.64      3.59 o
  -3   3   9       91.78      103.44      5.69 o
  -2   3   9     4947.86     5210.32     51.65 o
  -1   3   9        0.39        2.20      3.44 o
   0   3   9     1420.82     1394.89     37.81 o
   1   3   9      133.24      139.90      8.71 o
   2   3   9     1309.83     1286.38     37.29 o
   3   3   9        5.55        9.50      6.40 o
   4   3   9     2948.15     2934.80     65.06 o
   5   3   9      482.80      476.79     22.56 o
   6   3   9       10.42        9.95     11.99 o
   7   3   9        7.91       17.42     12.78 o
   8   3   9      109.32      122.99     20.58 o
   9   3   9      139.73      149.47     21.65 o
  10   3   9        9.58       19.10     15.20 o
 -16   4   9       55.80       41.59     13.37 o
 -15   4   9      191.09      245.45     19.36 o
 -14   4   9        3.76        8.43      9.59 o
 -13   4   9       49.12       42.01     11.22 o
 -12   4   9       81.46       61.76     11.55 o
 -11   4   9      230.88      226.73     13.43 o
 -10   4   9      546.47      561.76     21.49 o
  -9   4   9      978.16      907.98     22.76 o
  -8   4   9      428.54      388.14     14.83 o
  -7   4   9      127.10      125.37      9.06 o
  -6   4   9      243.21      259.84     11.70 o
  -5   4   9     1751.78     1807.91     24.95 o
  -4   4   9      877.82      881.31     14.41 o
  -3   4   9     3531.56     3532.46     38.03 o
  -2   4   9      151.57      164.91      8.06 o
  -1   4   9      147.21      148.54      7.77 o
   0   4   9      226.64      189.60     12.90 o
   1   4   9     2478.76     2424.75     55.95 o
   2   4   9      581.59      594.19     18.41 o
   3   4   9      728.93      760.11     21.23 o
   4   4   9      806.53      768.83     21.94 o
   5   4   9     1161.66     1094.98     32.24 o
   6   4   9       36.78       26.52     10.27 o
   7   4   9     1747.53     1694.92     53.11 o
   8   4   9      948.00      964.32     43.22 o
   9   4   9      185.24      194.31     23.97 o
  10   4   9      105.75      101.62     25.79 o
 -15   5   9      281.10      312.80     21.41 o
 -14   5   9      307.63      308.95     19.90 o
 -13   5   9      779.72      763.54     27.83 o
 -12   5   9      587.10      574.71     27.70 o
 -11   5   9      719.20      684.64     21.37 o
 -10   5   9     1260.78     1207.08     26.47 o
  -9   5   9      263.34      293.41     16.36 o
  -8   5   9     1692.89     1603.29     31.65 o
  -7   5   9      934.15      975.59     25.00 o
  -6   5   9        7.93        3.87      6.53 o
  -5   5   9       37.37       46.01      6.87 o
  -4   5   9     1270.10     1357.21     20.22 o
  -3   5   9     2698.37     2683.11     24.45 o
  -2   5   9      681.96      700.88     15.47 o
  -1   5   9      274.66      323.62     12.98 o
   0   5   9        4.07       -3.21      5.59 o
   1   5   9      216.92      172.32     11.35 o
   2   5   9      767.41      744.61     20.86 o
   3   5   9       89.10       72.07      9.36 o
   4   5   9     1037.64     1032.37     25.83 o
   5   5   9      196.49      185.67     13.22 o
   6   5   9      578.41      581.32     26.10 o
   7   5   9       14.11       16.81     13.22 o
   8   5   9        5.32        3.81     13.34 o
   9   5   9        0.12        3.28     13.80 o
 -15   6   9      131.12      160.17     17.62 o
 -14   6   9       10.70       28.05     12.00 o
 -13   6   9      448.95      452.53     22.79 o
 -12   6   9      348.32      333.26     17.27 o
 -11   6   9      433.73      434.99     18.50 o
 -10   6   9       23.70       12.82      7.40 o
  -9   6   9      314.38      337.21     16.36 o
  -8   6   9       18.00       12.74      6.79 o
  -7   6   9      638.80      618.50     21.20 o
  -6   6   9      213.12      224.47     15.41 o
  -5   6   9      858.24      802.92     22.26 o
  -4   6   9       23.62       24.80      7.48 o
  -3   6   9      455.76      460.28     14.72 o
  -2   6   9      323.20      352.19     12.11 o
  -1   6   9     4063.01     4067.85    107.10 o
   0   6   9      178.68      176.61     13.24 o
   1   6   9     1039.97      983.78     23.10 o
   2   6   9      321.95      288.94     14.90 o
   3   6   9      265.27      274.08     14.76 o
   4   6   9        5.01        9.86      7.56 o
   5   6   9     2136.70     2150.71     81.06 o
   6   6   9        0.79        9.80     12.75 o
   7   6   9      176.50      196.35     22.63 o
   8   6   9      502.68      579.83     35.57 o
   9   6   9      954.96      938.41     65.01 o
 -14   7   9      728.65      776.32     35.29 o
 -13   7   9      297.97      289.48     20.24 o
 -12   7   9      307.07      304.07     29.36 o
 -11   7   9      161.47      164.14     15.69 o
 -10   7   9     2163.20     2113.70     36.13 o
  -9   7   9        3.49        2.77      6.98 o
  -8   7   9      619.55      602.64     26.45 o
  -7   7   9        3.31        7.09      6.13 o
  -6   7   9      390.68      352.14     14.82 o
  -5   7   9       76.25       83.70      8.70 o
  -4   7   9     1664.26     1620.14     31.40 o
  -3   7   9      391.08      390.56     19.40 o
  -2   7   9      638.46      630.68     17.26 o
  -1   7   9      519.86      519.83     20.23 o
   0   7   9      349.52      349.97     17.66 o
   1   7   9        4.70       13.27      7.89 o
   2   7   9        8.47       11.67      7.03 o
   3   7   9       51.22       40.61     10.53 o
   4   7   9      161.76      129.77     14.40 o
   5   7   9       45.14       51.23     12.00 o
   6   7   9     1082.42     1124.51     38.82 o
   7   7   9       47.76       56.68     24.18 o
   8   7   9       17.73       20.81     22.07 o
 -13   8   9     1358.00     1380.69     38.64 o
 -12   8   9       85.97      102.49     15.03 o
 -11   8   9      279.55      263.46     18.63 o
 -10   8   9       58.20       38.88     11.51 o
  -9   8   9        2.88       -0.42      8.46 o
  -8   8   9       82.71      114.11     12.52 o
  -7   8   9     1113.33     1106.23     25.31 o
  -6   8   9      308.29      282.09     13.89 o
  -5   8   9     1231.54     1194.72     37.20 o
  -4   8   9       19.93       13.71      6.95 o
  -3   8   9      420.83      409.49     16.22 o
  -2   8   9        1.17       -3.39      4.24 o
  -1   8   9        3.97        7.01      4.99 o
   0   8   9      370.91      380.62     12.71 o
   1   8   9      240.23      228.48     21.51 o
   2   8   9       58.49       78.12     17.35 o
   3   8   9      547.76      576.82     31.51 o
   4   8   9       25.00       29.97     13.56 o
   5   8   9      244.37      228.47     23.12 o
   6   8   9        6.15       13.66     13.54 o
   7   8   9       69.39       67.11     25.54 o
 -12   9   9      578.37      608.79     31.77 o
 -11   9   9       29.56       35.49     12.52 o
 -10   9   9       39.12       35.69     11.62 o
  -9   9   9       63.72       65.01     12.11 o
  -8   9   9      415.28      415.72     21.04 o
  -7   9   9      133.34      145.66     14.09 o
  -6   9   9     1269.62     1250.00     33.92 o
  -5   9   9        4.27       -7.18      7.42 o
  -4   9   9      167.26      157.70     15.63 o
  -3   9   9      827.84      841.67     29.07 o
  -2   9   9       10.75       12.60     12.51 o
  -1   9   9      514.12      484.56     11.49 o
   0   9   9        7.35        1.94     12.15 o
   1   9   9       75.13       83.53     23.90 o
   2   9   9      686.59      667.15     50.04 o
   3   9   9        0.06       -2.43     17.73 o
   4   9   9      216.88      266.81     37.37 o
   5   9   9      128.47      109.02     28.95 o
   6   9   9       66.92       80.58     27.36 o
 -11  10   9        2.27       -1.20     10.95 o
 -10  10   9      369.99      335.27     21.56 o
  -9  10   9      831.78      914.65     31.13 o
  -8  10   9       85.85      108.31     13.99 o
  -7  10   9      364.65      342.95     20.12 o
  -6  10   9      108.23       99.67     13.00 o
  -5  10   9      707.26      684.87     25.12 o
  -4  10   9        0.00        1.05     10.64 o
  -3  10   9       81.02       69.07     16.71 o
  -2  10   9        4.93       14.08     19.78 o
  -1  10   9        2.84       11.46     19.55 o
   0  10   9       87.57      110.47     28.72 o
   1  10   9     1616.83     1705.83     79.32 o
   2  10   9       11.13       17.40     20.95 o
   3  10   9      104.00       82.59     26.56 o
   4  10   9       17.70        4.77     21.37 o
   5  10   9      374.92      431.35     48.31 o
  -9  11   9        0.43      -10.17     10.19 o
  -8  11   9      745.13      735.84     28.80 o
  -7  11   9       81.02       59.77     13.00 o
  -6  11   9      214.14      223.46     20.80 o
  -5  11   9        3.78        5.75     11.40 o
  -4  11   9        6.57       14.40     21.84 o
  -3  11   9       37.52       54.67     26.19 o
  -2  11   9      406.17      431.58     45.97 o
  -1  11   9       74.41       61.27     25.96 o
   0  11   9      294.36      329.06     42.98 o
   1  11   9       25.26       24.55     23.38 o
   2  11   9       10.47      -14.64     18.15 o
   3  11   9      601.82      568.47     53.32 o
  -6  12   9      103.21       91.15     17.42 o
  -5  12   9      571.06      565.07     30.16 o
  -4  12   9       28.93       43.40     26.05 o
  -3  12   9      162.86      156.67     35.64 o
  -2  12   9      401.60      431.67     50.42 o
  -1  12   9      279.06      303.43     44.52 o
   0  12   9       20.73       27.59     26.89 o
 -16   0  10      372.39      384.64     25.76 o
 -14   0  10      843.78      883.70     32.61 o
 -12   0  10       62.43       54.51     12.13 o
 -10   0  10     1616.34     1646.83     44.83 o
  -8   0  10     1261.77     1227.44     35.96 o
  -6   0  10     2212.91     2189.43     43.90 o
  -4   0  10     7108.31     6796.47     58.85 o
  -2   0  10        5.80        8.11      5.10 o
   0   0  10     6190.64     6237.66    157.25 o
   2   0  10     6309.18     6087.30     80.11 o
   4   0  10      446.55      409.22     37.93 o
   6   0  10     3078.25     3074.56     97.65 o
   8   0  10       16.15       19.97     19.83 o
  10   0  10      267.98      272.01     42.19 o
 -16   1  10       53.97       60.27     11.08 o
 -15   1  10      130.87      141.11     12.32 o
 -14   1  10       16.41        7.16      7.67 o
 -13   1  10      827.08      890.23     21.90 o
 -12   1  10      250.53      250.39     12.87 o
 -11   1  10      168.55      169.96     11.93 o
 -10   1  10      152.26      156.51     12.08 o
  -9   1  10      685.28      655.08     20.40 o
  -8   1  10     1906.41     1798.44     40.97 o
  -7   1  10     1279.91     1178.41     24.35 o
  -6   1  10      665.01      597.29     18.03 o
  -5   1  10      243.92      213.98      9.49 o
  -4   1  10        9.63        5.49      3.98 o
  -3   1  10      808.60      721.41     12.44 o
  -2   1  10      794.40      826.61     14.93 o
  -1   1  10       71.04      113.33      5.97 o
   0   1  10      892.34      848.28     17.79 o
   1   1  10        9.18       16.68      4.76 o
   2   1  10      851.04      769.99     21.62 o
   3   1  10      911.26      887.05     27.73 o
   4   1  10      248.27      240.71     21.23 o
   5   1  10     1187.30     1071.47     40.59 o
   6   1  10       46.86       46.10     14.87 o
   7   1  10      837.86      805.49     39.09 o
   8   1  10      324.60      362.55     29.30 o
   9   1  10     1223.23     1243.07     51.63 o
 -16   2  10      404.33      470.06     25.31 o
 -15   2  10       42.44       36.13     12.37 o
 -14   2  10       67.84       70.52      9.82 o
 -13   2  10     1153.26     1168.02     24.81 o
 -12   2  10     1209.47     1261.41     27.15 o
 -11   2  10      200.82      222.16     13.07 o
 -10   2  10        3.41        3.12      7.29 o
  -9   2  10       39.80       40.37      8.95 o
  -8   2  10     2591.93     2513.59     35.76 o
  -7   2  10      370.57      381.28     15.69 o
  -6   2  10     1489.60     1436.64     25.91 o
  -5   2  10      641.01      601.24     12.00 o
  -4   2  10      351.34      333.36      9.50 o
  -3   2  10        0.27       -3.28      3.28 o
  -2   2  10     1542.37     1559.12     26.50 o
  -1   2  10     6198.16     6098.64    135.68 o
   0   2  10     1800.78     1757.62     25.05 o
   1   2  10        6.64        4.49      4.59 o
   2   2  10     2861.03     2882.39     68.84 o
   3   2  10     1763.89     1771.89     38.14 o
   4   2  10     2997.25     2920.08     50.30 o
   5   2  10       87.15       95.88     17.09 o
   6   2  10     1164.17     1062.13     41.92 o
   7   2  10      242.17      232.25     23.93 o
   8   2  10      316.68      319.26     28.14 o
   9   2  10      164.86      169.39     23.50 o
 -16   3  10       72.97       67.14     15.15 o
 -15   3  10     1422.30     1526.71     39.20 o
 -14   3  10      168.08      175.93     16.58 o
 -13   3  10       10.15       10.56      9.16 o
 -12   3  10      106.46       86.83     12.27 o
 -11   3  10       16.89       21.32      8.75 o
 -10   3  10      110.17       97.67     13.63 o
  -9   3  10      652.61      623.53     24.21 o
  -8   3  10     1295.65     1238.65     31.89 o
  -7   3  10       25.38       17.29      8.55 o
  -6   3  10       95.04      108.66      9.94 o
  -5   3  10      742.04      701.07     19.29 o
  -4   3  10       29.30       23.73      4.78 o
  -3   3  10      578.07      552.21     12.34 o
  -2   3  10       88.01       83.53      6.25 o
  -1   3  10       31.93       33.33      5.03 o
   0   3  10      233.75      267.89     10.75 o
   1   3  10      949.19      862.66     27.29 o
   2   3  10        1.87        2.13      6.24 o
   3   3  10       50.73       61.58      8.98 o
   4   3  10      636.99      577.70     24.41 o
   5   3  10       30.64       48.44     10.97 o
   6   3  10        0.00        4.57     11.99 o
   7   3  10     1452.36     1451.56     54.09 o
   8   3  10       43.24       43.69     16.56 o
   9   3  10       68.56       57.41     19.00 o
 -16   4  10      475.38      494.64     26.53 o
 -15   4  10       84.64       90.21     15.05 o
 -14   4  10       12.61        8.26     10.66 o
 -13   4  10       70.17       83.08     12.89 o
 -12   4  10      738.40      748.58     25.77 o
 -11   4  10      580.16      592.53     22.94 o
 -10   4  10      542.16      540.43     24.41 o
  -9   4  10       18.25       14.62      7.47 o
  -8   4  10     2400.27     2312.33     52.64 o
  -7   4  10       12.22       15.93      6.61 o
  -6   4  10     3356.91     3177.12     34.65 o
  -5   4  10      114.95      127.13      8.95 o
  -4   4  10      182.22      179.28      8.76 o
  -3   4  10     1177.49     1173.17     18.97 o
  -2   4  10     3444.05     3327.16     42.28 o
  -1   4  10        3.13        4.09      6.15 o
   0   4  10      178.10      186.58     11.82 o
   1   4  10     1139.77     1140.67     28.71 o
   2   4  10      199.79      208.42     12.94 o
   3   4  10       26.26       34.24      9.14 o
   4   4  10     2847.90     2675.28     52.33 o
   5   4  10        6.60       16.23      9.61 o
   6   4  10      507.73      514.93     48.80 o
   7   4  10       28.92       25.44     13.92 o
   8   4  10     1031.95      938.75     73.92 o
   9   4  10       16.80       10.32     15.45 o
 -15   5  10      265.30      282.80     21.03 o
 -14   5  10      185.33      196.89     17.50 o
 -13   5  10      120.54      118.07     14.54 o
 -12   5  10       13.34       22.38     10.52 o
 -11   5  10      526.85      512.83     21.75 o
 -10   5  10       98.00       95.27     13.78 o
  -9   5  10     1452.52     1421.82     31.69 o
  -8   5  10       34.22       37.28      9.11 o
  -7   5  10        4.94        1.34      6.89 o
  -6   5  10     2001.73     1898.89     33.32 o
  -5   5  10       67.73       65.75      7.88 o
  -4   5  10      173.51      178.70      8.91 o
  -3   5  10      872.89      935.92     17.12 o
  -2   5  10      217.69      215.92     11.88 o
  -1   5  10      932.18      877.12     30.22 o
   0   5  10      748.56      803.66     21.12 o
   1   5  10      237.53      233.76     13.53 o
   2   5  10        0.37       -1.11      6.19 o
   3   5  10      232.96      267.64     15.23 o
   4   5  10      219.16      250.57     15.27 o
   5   5  10      301.07      327.97     21.10 o
   6   5  10        0.02       -3.60     11.94 o
   7   5  10      109.88      112.11     20.12 o
   8   5  10      184.49      207.38     24.95 o
 -15   6  10        2.23       -2.63     11.92 o
 -14   6  10      580.14      608.23     32.17 o
 -13   6  10      175.43      182.50     17.14 o
 -12   6  10        3.59        9.36     10.22 o
 -11   6  10      255.63      240.59     16.89 o
 -10   6  10     1931.77     1958.36     38.43 o
  -9   6  10       41.81       35.53      8.46 o
  -8   6  10      375.36      375.73     18.52 o
  -7   6  10      184.55      221.35     14.55 o
  -6   6  10     1268.77     1235.29     32.92 o
  -5   6  10      190.69      176.28     12.67 o
  -4   6  10     5554.78     5471.03     97.54 o
  -3   6  10      423.68      445.32     14.35 o
  -2   6  10     1362.44     1405.98     33.91 o
  -1   6  10      447.47      412.41     18.72 o
   0   6  10      950.14      964.25     27.43 o
   1   6  10     1149.69     1169.29     26.26 o
   2   6  10       52.50       47.65      8.79 o
   3   6  10     1098.72     1058.72     26.93 o
   4   6  10      162.14      151.81     15.41 o
   5   6  10      199.63      221.30     21.94 o
   6   6  10     1972.68     1905.12     56.90 o
   7   6  10       20.59        9.05     14.58 o
   8   6  10      279.20      307.80     29.19 o
 -14   7  10       22.71       20.61     11.97 o
 -13   7  10     1553.63     1583.00     40.76 o
 -12   7  10       32.88       28.88     13.64 o
 -11   7  10      270.70      292.43     21.75 o
 -10   7  10       30.17       27.08     10.45 o
  -9   7  10      207.51      212.91     13.75 o
  -8   7  10      104.67      101.23     10.63 o
  -7   7  10     1205.83     1286.08     30.09 o
  -6   7  10      315.55      320.74     17.09 o
  -5   7  10      114.62      110.97     11.80 o
  -4   7  10      156.90      169.83     12.87 o
  -3   7  10      681.02      673.55     20.67 o
  -2   7  10       82.50       95.25     11.51 o
  -1   7  10     1314.30     1355.83     50.51 o
   0   7  10       21.07       14.74      8.57 o
   1   7  10       28.80       19.17     12.50 o
   2   7  10       14.09        7.94      9.34 o
   3   7  10      726.10      759.68     28.06 o
   4   7  10       63.89       58.55     12.51 o
   5   7  10      264.58      296.25     20.87 o
   6   7  10       15.20       32.61     15.18 o
   7   7  10       16.53       25.21     20.34 o
 -13   8  10      215.24      235.77     23.14 o
 -12   8  10      400.49      401.95     26.38 o
 -11   8  10      139.45      151.45     15.67 o
 -10   8  10      627.38      649.73     25.84 o
  -9   8  10       42.71       54.05     11.23 o
  -8   8  10       78.77       76.71     12.12 o
  -7   8  10        0.44        4.42      8.35 o
  -6   8  10     1461.84     1390.41     37.32 o
  -5   8  10      390.06      357.12     18.27 o
  -4   8  10     3101.99     3104.58     47.57 o
  -3   8  10     1123.64     1106.68     40.92 o
  -2   8  10      201.74      179.45     12.62 o
  -1   8  10     1008.54      995.66     39.24 o
   0   8  10     1098.21     1149.38     73.08 o
   1   8  10        4.65        2.80      5.06 o
   2   8  10      316.55      320.58     26.02 o
   3   8  10      272.91      272.40     24.33 o
   4   8  10       35.53       56.22     23.48 o
   5   8  10      320.41      354.76     28.51 o
   6   8  10      204.43      210.50     34.33 o
 -12   9  10       15.76       25.10     14.39 o
 -11   9  10      368.39      350.25     22.24 o
 -10   9  10       10.16       -2.39      9.86 o
  -9   9  10      984.24      967.31     39.69 o
  -8   9  10       68.73       52.05     11.68 o
  -7   9  10      561.31      550.15     23.37 o
  -6   9  10      174.35      170.40     14.82 o
  -5   9  10     2034.94     2119.27     49.05 o
  -4   9  10        8.93        8.19     10.29 o
  -3   9  10        9.37       11.20     13.43 o
  -2   9  10      566.25      590.04     32.59 o
  -1   9  10       33.12       44.64     15.50 o
   0   9  10       81.05       66.51     16.71 o
   1   9  10      176.33      234.50     34.75 o
   2   9  10        1.32       -5.71     17.58 o
   3   9  10      153.42      181.46     33.25 o
   4   9  10      210.74      188.24     33.91 o
   5   9  10       24.09       -9.12     18.80 o
 -10  10  10        3.44        8.84     11.16 o
  -9  10  10       14.67       10.50     10.76 o
  -8  10  10     1070.99     1071.19     32.70 o
  -7  10  10        9.19       -2.06      9.32 o
  -6  10  10     1261.32     1230.16     33.65 o
  -5  10  10        0.25       -8.24      8.33 o
  -4  10  10       30.39       41.11     16.38 o
  -3  10  10      134.97      143.57     25.09 o
  -2  10  10     1329.47     1416.76     74.32 o
  -1  10  10      326.46      309.47     40.22 o
   0  10  10      177.55      207.51     34.37 o
   1  10  10      153.46      159.15     32.64 o
   2  10  10       85.45       50.14     25.68 o
   3  10  10       16.89       17.30     23.24 o
  -8  11  10      427.08      458.27     24.30 o
  -7  11  10      288.25      328.62     20.99 o
  -6  11  10        8.24        5.48     12.14 o
  -5  11  10      407.98      467.70     34.78 o
  -4  11  10       40.26       62.34     27.64 o
  -3  11  10      354.53      415.12     46.44 o
  -2  11  10       19.30        0.89     20.86 o
  -1  11  10       19.92        5.05     22.40 o
   0  11  10       39.05        1.64     20.30 o
   1  11  10      517.51      549.67     54.44 o
 -15   0  11      135.47      144.21     18.26 o
 -13   0  11     5827.79     6184.31     95.38 o
 -11   0  11      992.04      975.84     57.78 o
  -9   0  11       46.82       30.63     12.06 o
  -7   0  11     1427.65     1268.62     36.71 o
  -5   0  11      761.88      738.72     24.19 o
  -3   0  11     1379.67     1257.21     27.41 o
  -1   0  11      199.89      233.55     13.95 o
   1   0  11       99.19      117.34     15.43 o
   3   0  11      137.58      149.57     26.66 o
   5   0  11      439.94      381.26     39.00 o
   7   0  11      352.76      317.51     39.10 o
   9   0  11      257.12      212.61     37.27 o
 -16   1  11       74.32       93.48     12.42 o
 -15   1  11      106.89       94.61     11.71 o
 -14   1  11      539.29      589.65     21.95 o
 -13   1  11      337.90      340.70     19.18 o
 -12   1  11      546.76      541.29     21.62 o
 -11   1  11      111.74       94.33     11.29 o
 -10   1  11       10.43       16.24      8.25 o
  -9   1  11       15.50        9.30      7.43 o
  -8   1  11       42.02       38.89      8.59 o
  -7   1  11      297.43      313.58     15.38 o
  -6   1  11       19.98        3.95      6.56 o
  -5   1  11      655.27      650.12     15.04 o
  -4   1  11     2900.47     2652.20     28.43 o
  -3   1  11      965.22      911.81     18.29 o
  -2   1  11        2.99        7.16      4.40 o
  -1   1  11     2335.06     2297.67     41.42 o
   0   1  11      238.61      270.33     10.67 o
   1   1  11       17.52       26.44      7.83 o
   2   1  11      130.08      146.75     14.19 o
   3   1  11      161.45      190.73     15.61 o
   4   1  11      953.23      924.97     38.37 o
   5   1  11      805.89      699.35     35.81 o
   6   1  11     2425.92     2333.26     63.49 o
   7   1  11       22.46       22.96     14.47 o
   8   1  11      929.81      822.02     43.42 o
   9   1  11       68.42       75.84     20.39 o
 -16   2  11       24.74       33.35     13.64 o
 -15   2  11     1365.73     1517.40     38.89 o
 -14   2  11      100.19      112.47     12.82 o
 -13   2  11      212.61      226.24     14.68 o
 -12   2  11     1730.77     1792.42     36.40 o
 -11   2  11     1152.71     1205.03     29.24 o
 -10   2  11      250.81      229.93     14.69 o
  -9   2  11     1142.72     1035.62     25.59 o
  -8   2  11      111.83       92.53     10.55 o
  -7   2  11       27.93       23.57      7.74 o
  -6   2  11     1110.62      986.60     23.73 o
  -5   2  11     1169.75     1105.68     17.59 o
  -4   2  11      545.49      547.46     12.87 o
  -3   2  11     1924.65     1960.10     35.47 o
  -2   2  11      264.26      271.54      9.82 o
  -1   2  11      347.38      353.03     11.98 o
   0   2  11       75.04       84.10      7.23 o
   1   2  11      542.44      614.17     16.54 o
   2   2  11      174.12      156.87     14.41 o
   3   2  11       34.95       40.50     10.66 o
   4   2  11        8.19       22.01     12.34 o
   5   2  11      580.20      556.17     32.41 o
   6   2  11      281.21      247.52     25.00 o
   7   2  11       85.15       51.43     16.70 o
   8   2  11      286.83      301.21     28.79 o
   9   2  11       54.41       47.06     19.30 o
 -16   3  11      265.05      252.20     20.64 o
 -15   3  11       99.95       91.91     15.11 o
 -14   3  11       79.97      100.12     14.43 o
 -13   3  11       19.06       29.56     10.63 o
 -12   3  11      185.54      217.68     18.25 o
 -11   3  11        2.21        0.95      9.60 o
 -10   3  11      111.48       94.18     13.21 o
  -9   3  11        2.06        7.42      9.00 o
  -8   3  11      535.73      496.58     21.97 o
  -7   3  11      350.25      358.67     19.44 o
  -6   3  11      432.96      388.59     16.82 o
  -5   3  11      324.99      329.86     11.10 o
  -4   3  11       67.04       70.36      6.49 o
  -3   3  11       42.93       38.88      5.70 o
  -2   3  11     4446.41     4261.73     67.18 o
  -1   3  11        9.76       13.77      6.19 o
   0   3  11       40.49       37.79      6.80 o
   1   3  11        1.98        5.00      5.71 o
   2   3  11     1256.34     1198.68     26.56 o
   3   3  11      277.85      257.52     17.80 o
   4   3  11      570.63      617.99     26.09 o
   5   3  11      268.64      279.19     24.79 o
   6   3  11       79.95       80.60     17.37 o
   7   3  11      181.09      199.00     24.03 o
   8   3  11     1482.96     1319.40     52.98 o
 -16   4  11       15.66       20.37     13.08 o
 -15   4  11      673.60      765.17     30.18 o
 -14   4  11       23.09       10.12     10.89 o
 -13   4  11       92.28       81.17     13.18 o
 -12   4  11       53.66       63.10     13.67 o
 -11   4  11      414.41      433.97     23.82 o
 -10   4  11      323.37      323.17     29.23 o
  -9   4  11     1047.76     1008.52     31.57 o
  -8   4  11        0.68        1.24      6.29 o
  -7   4  11      931.51      933.94     34.10 o
  -6   4  11       41.21       41.40      7.76 o
  -5   4  11     3397.41     3284.57     37.23 o
  -4   4  11       47.63       60.78      6.79 o
  -3   4  11       45.44       42.03      6.16 o
  -2   4  11        7.23        5.56      5.55 o
  -1   4  11      938.43      971.56     20.67 o
   0   4  11       53.10       62.15      8.78 o
   1   4  11     1464.63     1526.67     38.06 o
   2   4  11      107.32       96.32     10.42 o
   3   4  11       32.21       43.88     10.93 o
   4   4  11      353.66      294.86     19.72 o
   5   4  11      690.05      707.61     29.02 o
   6   4  11       39.49       73.87     17.51 o
   7   4  11      155.95      148.32     22.03 o
   8   4  11        0.49       10.00     15.00 o
 -15   5  11       25.78       30.81     13.51 o
 -14   5  11      312.04      320.23     21.41 o
 -13   5  11        0.99       -1.33     10.92 o
 -12   5  11      152.10      163.97     17.97 o
 -11   5  11     1092.56     1093.91     35.52 o
 -10   5  11        7.30        6.61      9.95 o
  -9   5  11       13.21        9.06      8.35 o
  -8   5  11       91.97       98.11     11.85 o
  -7   5  11      122.04       94.20     11.19 o
  -6   5  11      271.29      296.26     16.34 o
  -5   5  11      362.69      387.64     14.82 o
  -4   5  11      662.68      641.86     15.23 o
  -3   5  11      190.08      168.83     10.24 o
  -2   5  11     1798.51     1819.21     55.21 o
  -1   5  11      596.50      535.43     18.36 o
   0   5  11     2324.52     2373.36     48.70 o
   1   5  11       53.66       46.77      9.04 o
   2   5  11      219.56      236.41     14.56 o
   3   5  11       58.87       62.80     10.17 o
   4   5  11      424.38      431.15     23.07 o
   5   5  11       67.08       93.40     18.20 o
   6   5  11       75.27       77.32     18.08 o
   7   5  11      180.50      179.96     23.82 o
 -14   6  11       37.19       39.26     15.43 o
 -13   6  11      188.31      220.55     20.86 o
 -12   6  11       15.50        2.09     11.61 o
 -11   6  11      781.28      748.11     26.34 o
 -10   6  11       22.73       10.92      8.83 o
  -9   6  11      684.07      719.74     25.39 o
  -8   6  11      214.55      211.99     15.06 o
  -7   6  11     1136.27     1165.22     32.77 o
  -6   6  11      473.04      440.92     20.28 o
  -5   6  11       70.85       84.67     10.74 o
  -4   6  11        1.11       -3.38      5.29 o
  -3   6  11     2193.35     2205.74     34.18 o
  -2   6  11       65.44       52.51      7.42 o
  -1   6  11      389.73      385.95     18.81 o
   0   6  11      669.91      683.16     29.53 o
   1   6  11        3.41        5.30      7.03 o
   2   6  11      388.20      350.52     24.63 o
   3   6  11     1225.17     1157.11     36.61 o
   4   6  11       74.37       53.77     15.97 o
   5   6  11      401.46      379.63     35.38 o
   6   6  11       88.77      117.93     20.94 o
   7   6  11     1079.20     1189.25     49.93 o
 -14   7  11      307.86      281.32     24.77 o
 -13   7  11        7.30       20.22     14.29 o
 -12   7  11       27.14       25.43     12.76 o
 -11   7  11        0.06      -10.15     10.15 o
 -10   7  11     1416.64     1507.98     36.43 o
  -9   7  11      699.25      681.35     25.49 o
  -8   7  11      107.01      110.04     11.06 o
  -7   7  11       18.19       18.91      8.88 o
  -6   7  11      114.89      119.65     12.55 o
  -5   7  11      107.91       87.76     11.30 o
  -4   7  11     1271.73     1302.50     29.85 o
  -3   7  11        0.13        0.14      6.20 o
  -2   7  11      478.87      484.65     20.43 o
  -1   7  11      123.08      121.87     19.62 o
   0   7  11      434.15      453.61     28.32 o
   1   7  11        0.01        2.92      9.04 o
   2   7  11      523.19      529.88     24.70 o
   3   7  11        0.09       -2.52      9.48 o
   4   7  11      143.99      163.63     17.35 o
   5   7  11        1.07        6.35     13.64 o
   6   7  11     1027.95     1041.36     45.98 o
 -13   8  11      780.67      827.32     37.38 o
 -12   8  11        1.99        3.70     14.00 o
 -11   8  11       53.99       48.34     12.35 o
 -10   8  11       82.90      103.27     14.39 o
  -9   8  11       38.81       30.52     10.96 o
  -8   8  11      132.99      121.79     13.67 o
  -7   8  11      461.13      469.51     21.60 o
  -6   8  11      492.30      471.08     21.11 o
  -5   8  11     1528.18     1614.43     35.13 o
  -4   8  11      134.70      131.83     15.41 o
  -3   8  11      634.26      663.90     34.00 o
  -2   8  11       15.44       26.63     14.19 o
  -1   8  11     1879.85     1855.82     70.39 o
   0   8  11       74.02       62.66     16.03 o
   1   8  11      529.85      520.92     31.66 o
   2   8  11      669.34      644.16     34.87 o
   3   8  11       37.72       47.28     16.18 o
   4   8  11       21.11       36.85     22.40 o
 -12   9  11      294.24      325.29     41.04 o
 -11   9  11       50.06       65.59     14.50 o
 -10   9  11      138.30      131.44     16.13 o
  -9   9  11       53.03       62.81     12.50 o
  -8   9  11      750.77      826.71     28.78 o
  -7   9  11       39.84       28.78     10.53 o
  -6   9  11     1618.51     1674.44     37.85 o
  -5   9  11       48.63       40.96     10.69 o
  -4   9  11        3.01        3.81     10.03 o
  -3   9  11       27.01       35.48     15.80 o
  -2   9  11      431.52      479.01     31.99 o
  -1   9  11      874.52      934.48     69.08 o
   0   9  11      241.84      221.24     24.10 o
   1   9  11      109.23      113.79     28.72 o
   2   9  11      605.75      617.06     50.93 o
   3   9  11      407.74      490.27     48.31 o
   4   9  11      400.44      438.41     46.86 o
 -10  10  11      211.03      222.53     19.26 o
  -9  10  11      264.28      260.47     19.50 o
  -8  10  11       98.64      108.88     14.75 o
  -7  10  11       98.29      103.81     14.36 o
  -6  10  11       30.15       28.98     11.17 o
  -5  10  11     1256.45     1265.33     40.38 o
  -4  10  11        3.52        3.86     11.26 o
  -3  10  11      682.33      656.20     37.31 o
  -2  10  11      266.58      303.20     40.74 o
  -1  10  11     1152.84     1099.67     68.56 o
   0  10  11        7.77       -1.22     20.86 o
   1  10  11      433.29      493.92     50.74 o
   2  10  11       24.52       39.19     26.00 o
  -7  11  11       40.13       50.44     13.31 o
  -6  11  11      359.99      405.42     33.19 o
  -5  11  11      167.09      208.36     26.28 o
  -4  11  11      648.19      696.09     40.62 o
  -3  11  11      150.91      164.30     36.39 o
  -2  11  11      479.26      586.48     54.44 o
  -1  11  11       22.42       49.71     27.64 o
   0  11  11       76.11       65.24     29.70 o
 -16   0  12      467.90      580.43     38.26 o
 -14   0  12       10.67       -6.92     13.10 o
 -12   0  12     1039.39      973.57     54.23 o
 -10   0  12       40.56       32.10     13.32 o
  -8   0  12      178.39      149.17     16.58 o
  -6   0  12      217.83      250.62     30.45 o
  -4   0  12     2064.34     2047.26     49.86 o
  -2   0  12     1275.71     1331.71     31.97 o
   0   0  12      624.09      626.28     29.24 o
   2   0  12      568.60      578.85     44.29 o
   4   0  12       14.80       18.38     17.82 o
   6   0  12      687.47      680.72     54.30 o
   8   0  12       59.09       57.01     28.58 o
 -16   1  12        6.66      -10.97     10.97 o
 -15   1  12        8.23        9.83     11.08 o
 -14   1  12       28.00       37.77     11.44 o
 -13   1  12     1598.71     1630.19     36.71 o
 -12   1  12       73.00       66.79     11.85 o
 -11   1  12      709.30      699.93     23.82 o
 -10   1  12       68.08       86.90     10.84 o
  -9   1  12     2130.68     2091.33     35.85 o
  -8   1  12       20.28       15.87      7.93 o
  -7   1  12      251.33      251.99     14.44 o
  -6   1  12     1091.32     1045.14     24.79 o
  -5   1  12       47.15       49.01      6.81 o
  -4   1  12      387.78      352.24     12.34 o
  -3   1  12     3626.84     3516.56     47.72 o
  -2   1  12       12.70        2.39      5.23 o
  -1   1  12     1556.18     1574.89     22.89 o
   0   1  12      983.54      900.57     24.26 o
   1   1  12      662.65      626.82     27.51 o
   2   1  12      395.50      348.53     20.33 o
   3   1  12     1468.89     1410.13     46.66 o
   4   1  12      312.33      274.36     29.56 o
   5   1  12      366.78      358.78     28.90 o
   6   1  12      334.04      341.78     28.73 o
   7   1  12      728.63      719.37     40.13 o
   8   1  12       80.12       79.82     21.11 o
 -16   2  12      211.07      229.07     22.63 o
 -15   2  12      237.67      303.42     23.99 o
 -14   2  12      562.09      590.59     25.37 o
 -13   2  12        7.22        2.97      9.66 o
 -12   2  12       24.46       27.95     10.11 o
 -11   2  12       48.39       51.67     10.57 o
 -10   2  12      922.72      884.20     26.16 o
  -9   2  12      406.93      427.08     18.77 o
  -8   2  12       72.58       78.87      9.99 o
  -7   2  12      490.76      467.08     18.20 o
  -6   2  12       28.49       32.78      8.38 o
  -5   2  12      363.74      378.14     13.15 o
  -4   2  12      566.65      663.73     16.23 o
  -3   2  12       15.73       15.05      5.19 o
  -2   2  12      189.79      202.12     10.28 o
  -1   2  12      139.61      119.80      8.49 o
   0   2  12      467.64      484.61     15.45 o
   1   2  12     2408.83     2332.56     44.61 o
   2   2  12       42.44       39.92     10.94 o
   3   2  12       71.96       75.17     12.72 o
   4   2  12      110.81      103.34     18.27 o
   5   2  12      158.16      136.45     20.04 o
   6   2  12      412.88      415.66     31.60 o
   7   2  12       49.99       54.91     18.35 o
   8   2  12      462.81      464.45     35.47 o
 -16   3  12        5.77        2.28     12.37 o
 -15   3  12      736.22      801.21     35.93 o
 -14   3  12        1.84        0.05     11.85 o
 -13   3  12      270.27      249.27     24.15 o
 -12   3  12      128.34      131.73     16.30 o
 -11   3  12     1392.72     1328.48     38.04 o
 -10   3  12      347.15      344.56     21.32 o
  -9   3  12       55.86       58.64     11.98 o
  -8   3  12      534.13      518.10     23.60 o
  -7   3  12      469.67      489.41     18.67 o
  -6   3  12      502.12      489.38     16.51 o
  -5   3  12     1582.04     1501.16     22.41 o
  -4   3  12       98.41      102.06      7.57 o
  -3   3  12       40.21       44.46      6.15 o
  -2   3  12      439.28      409.30     14.64 o
  -1   3  12     3949.47     3842.74    114.19 o
   0   3  12       17.92       20.79      6.64 o
   1   3  12     1967.19     2031.73     64.84 o
   2   3  12       19.49       15.30      9.95 o
   3   3  12       92.81       93.43     13.57 o
   4   3  12        3.03        9.20     13.13 o
   5   3  12     1003.66     1008.73     43.60 o
   6   3  12       15.43       11.43     13.56 o
   7   3  12       27.25       28.84     16.64 o
 -15   4  12      103.65      124.99     18.85 o
 -14   4  12     1091.05     1144.86     40.25 o
 -13   4  12       49.26       53.11     14.35 o
 -12   4  12      412.36      405.32     25.22 o
 -11   4  12      114.05      118.75     15.71 o
 -10   4  12      267.66      250.15     18.96 o
  -9   4  12       87.59       98.22     13.77 o
  -8   4  12     1129.22     1119.77     26.85 o
  -7   4  12       92.59       79.36     11.02 o
  -6   4  12        2.92        7.83      7.46 o
  -5   4  12      277.05      254.94     12.42 o
  -4   4  12      103.53      117.84      8.40 o
  -3   4  12       37.20       24.52      6.61 o
  -2   4  12       68.49       60.47      7.82 o
  -1   4  12      216.02      234.55     12.43 o
   0   4  12       40.94       44.17      7.77 o
   1   4  12        2.36        6.23      6.36 o
   2   4  12     2225.47     2140.65     44.70 o
   3   4  12        6.89        2.94      9.64 o
   4   4  12       97.03      125.19     15.59 o
   5   4  12        4.15       14.52     13.98 o
   6   4  12       11.82       15.78     14.38 o
   7   4  12        2.04       -0.37     14.25 o
 -15   5  12      237.03      243.04     23.40 o
 -14   5  12        6.22       -0.57     12.67 o
 -13   5  12      757.07      763.36     32.99 o
 -12   5  12       30.54       33.21     12.75 o
 -11   5  12      185.87      184.32     22.53 o
 -10   5  12     1077.09     1032.01     34.53 o
  -9   5  12       59.09       56.17     11.99 o
  -8   5  12      458.10      393.76     22.16 o
  -7   5  12     1117.53     1084.15     27.87 o
  -6   5  12     1180.39     1140.54     49.14 o
  -5   5  12     1422.13     1486.59     26.49 o
  -4   5  12      624.27      661.69     18.14 o
  -3   5  12     1937.76     1885.26     49.04 o
  -2   5  12      276.86      287.84     13.47 o
  -1   5  12      809.12      818.68     20.57 o
   0   5  12       10.25        8.56      6.32 o
   1   5  12      268.99      279.73     15.95 o
   2   5  12        9.40       27.68      8.82 o
   3   5  12      564.52      518.48     31.17 o
   4   5  12     1115.41     1124.84     44.41 o
   5   5  12       72.75       96.51     19.50 o
   6   5  12      195.94      235.48     25.94 o
 -14   6  12       77.40       62.88     16.94 o
 -13   6  12      154.49      151.59     19.29 o
 -12   6  12      598.51      581.20     29.46 o
 -11   6  12        1.52       -1.40     10.93 o
 -10   6  12      794.82      786.61     31.06 o
  -9   6  12      179.86      139.67     13.63 o
  -8   6  12        4.78        4.30      8.10 o
  -7   6  12      108.21      107.12     12.15 o
  -6   6  12      959.95      977.15     30.74 o
  -5   6  12      346.00      323.13     17.07 o
  -4   6  12       84.47       91.07      9.99 o
  -3   6  12      277.04      295.00     15.37 o
  -2   6  12      478.87      483.77     18.76 o
  -1   6  12       58.59       79.76     12.08 o
   0   6  12      561.66      608.44     34.09 o
   1   6  12      472.94      441.03     22.42 o
   2   6  12      156.58      174.47     16.20 o
   3   6  12      139.34      147.35     20.24 o
   4   6  12      159.20      173.97     22.59 o
   5   6  12       70.98       83.37     18.90 o
   6   6  12      338.81      401.82     32.85 o
 -13   7  12      556.01      602.11     32.51 o
 -12   7  12       40.97       37.14     14.22 o
 -11   7  12      161.38      171.43     18.86 o
 -10   7  12      109.06       70.50     12.63 o
  -9   7  12      377.29      394.10     21.07 o
  -8   7  12       62.23       58.61     11.41 o
  -7   7  12      926.75      857.78     26.92 o
  -6   7  12       14.95       25.22      9.62 o
  -5   7  12      306.42      308.81     17.73 o
  -4   7  12      470.55      435.22     28.38 o
  -3   7  12     2070.47     2031.12     62.90 o
  -2   7  12      228.36      237.31     18.68 o
  -1   7  12      430.15      467.74     30.34 o
   0   7  12       15.22       17.92     13.54 o
   1   7  12      192.69      207.36     26.89 o
   2   7  12       38.38       46.64     12.07 o
   3   7  12      810.03      842.30     32.90 o
   4   7  12        0.13       10.10     14.09 o
   5   7  12       46.97       44.76     17.23 o
 -12   8  12      339.08      354.34     25.71 o
 -11   8  12       98.15      123.33     16.31 o
 -10   8  12      134.40      124.56     15.58 o
  -9   8  12        9.58       14.42     10.33 o
  -8   8  12      187.08      180.68     15.69 o
  -7   8  12        0.15       -5.36      8.99 o
  -6   8  12      786.87      818.59     27.06 o
  -5   8  12      759.64      714.15     30.04 o
  -4   8  12      395.01      397.23     23.34 o
  -3   8  12       17.04       14.38     11.18 o
  -2   8  12      805.49      810.06     38.82 o
  -1   8  12       57.96       73.40     17.04 o
   0   8  12      589.78      638.39     35.27 o
   1   8  12        1.51        4.72     13.45 o
   2   8  12       83.18      108.09     19.82 o
   3   8  12       62.27       95.53     19.46 o
 -11   9  12      566.98      661.20     29.10 o
 -10   9  12       94.13      116.69     15.86 o
  -9   9  12      296.83      282.97     20.12 o
  -8   9  12       29.96       30.99     11.25 o
  -7   9  12      584.30      555.57     24.94 o
  -6   9  12      113.88      125.57     14.80 o
  -5   9  12      116.64      119.77     16.77 o
  -4   9  12        1.59        1.33     10.37 o
  -3   9  12      451.91      449.62     25.79 o
  -2   9  12       86.87      104.67     19.61 o
  -1   9  12      462.76      497.39     33.62 o
   0   9  12      189.29      176.16     23.26 o
   1   9  12      733.56      703.35     55.84 o
   2   9  12       38.02       54.81     25.44 o
   3   9  12      550.12      519.88     50.74 o
  -9  10  12      129.36      138.10     16.39 o
  -8  10  12      313.80      322.31     27.28 o
  -7  10  12       12.82       29.40     12.34 o
  -6  10  12        6.11       11.17     12.33 o
  -5  10  12      191.10      199.57     20.19 o
  -4  10  12      383.66      384.41     25.66 o
  -3  10  12       41.75       53.16     14.39 o
  -2  10  12     1034.51     1113.28     70.76 o
  -1  10  12        1.36       -6.97     19.64 o
   0  10  12      251.21      231.36     38.86 o
   1  10  12       19.75       27.03     23.20 o
  -5  11  12      936.31     1042.16     50.57 o
  -4  11  12      290.46      327.99     44.10 o
  -3  11  12        3.69       19.05     17.12 o
 -15   0  13     1038.79     1137.47     48.68 o
 -13   0  13        8.98        1.87     13.24 o
 -11   0  13      300.50      296.68     24.75 o
  -9   0  13     1867.89     1864.68     50.01 o
  -7   0  13       76.96       87.63     15.40 o
  -5   0  13       48.32       42.16      9.68 o
  -3   0  13     3444.99     3298.21     47.58 o
  -1   0  13       15.11       11.38     10.63 o
   1   0  13       42.42       17.63     17.87 o
   3   0  13      122.06      130.20     27.92 o
   5   0  13       17.47       20.81     20.48 o
   7   0  13     3400.04     3573.02    123.52 o
 -16   1  13      725.96      767.88     36.34 o
 -15   1  13      330.11      340.97     21.67 o
 -14   1  13      343.19      324.52     20.53 o
 -13   1  13       21.68       14.73     10.57 o
 -12   1  13     1988.23     2068.01     40.26 o
 -11   1  13       93.91      102.04     12.29 o
 -10   1  13     3327.03     3199.91     56.87 o
  -9   1  13       20.97       25.24      9.27 o
  -8   1  13       62.03       62.35     10.12 o
  -7   1  13       61.98       67.77      9.96 o
  -6   1  13      152.01      136.00      9.28 o
  -5   1  13     1766.90     1722.93     25.23 o
  -4   1  13      675.74      695.71     17.00 o
  -3   1  13     1748.93     1712.51     24.70 o
  -2   1  13      895.95      843.63     20.43 o
  -1   1  13      848.30      859.13     24.27 o
   0   1  13     2757.06     2643.71     68.16 o
   1   1  13      677.01      683.94     38.93 o
   2   1  13       28.28       15.68     13.24 o
   3   1  13       55.61       50.81     19.64 o
   4   1  13     1040.02     1033.54     44.20 o
   5   1  13        1.42        3.03     13.71 o
   6   1  13        7.43       28.80     16.42 o
   7   1  13        9.68       41.27     18.65 o
 -16   2  13        0.16       -7.65     13.71 o
 -15   2  13       11.97       10.84     14.24 o
 -14   2  13      449.30      464.19     28.33 o
 -13   2  13      134.75      151.83     14.97 o
 -12   2  13      642.65      640.36     24.63 o
 -11   2  13      396.76      422.52     20.26 o
 -10   2  13      720.56      726.99     24.08 o
  -9   2  13      650.58      631.96     22.00 o
  -8   2  13       41.31       41.38      9.55 o
  -7   2  13       25.75       21.06      8.53 o
  -6   2  13      526.83      532.17     17.40 o
  -5   2  13      815.32      807.35     18.12 o
  -4   2  13       10.85       10.19      5.68 o
  -3   2  13        5.33       -1.42      4.76 o
  -2   2  13       20.33       18.98      6.82 o
  -1   2  13      660.33      611.16     17.60 o
   0   2  13       11.02        2.85      8.29 o
   1   2  13      161.82      120.11     14.06 o
   2   2  13      211.40      215.95     17.65 o
   3   2  13      287.02      261.65     24.61 o
   4   2  13      107.50       98.56     19.25 o
   5   2  13      567.27      571.29     36.40 o
   6   2  13     1070.00     1169.30     50.53 o
   7   2  13      172.71      172.32     25.36 o
 -15   3  13        1.01       -4.89     13.55 o
 -14   3  13      906.95      958.30     37.13 o
 -13   3  13        4.87        2.90     11.86 o
 -12   3  13      551.08      516.58     27.12 o
 -11   3  13        1.71       -6.26      9.43 o
 -10   3  13      287.77      291.79     20.46 o
  -9   3  13      849.47      771.95     24.36 o
  -8   3  13     3544.66     3381.12     47.55 o
  -7   3  13      182.61      168.15     12.83 o
  -6   3  13       62.63       50.10      8.50 o
  -5   3  13       13.40       15.95      5.81 o
  -4   3  13     1853.12     1791.28     35.81 o
  -3   3  13       78.51       57.37      8.29 o
  -2   3  13      423.02      442.08     15.84 o
  -1   3  13     1610.71     1536.05     36.98 o
   0   3  13       94.47       92.69      9.28 o
   1   3  13        2.46       -0.75      8.76 o
   2   3  13     1138.01     1161.95     36.13 o
   3   3  13        1.24       -0.54      9.68 o
   4   3  13       72.99       53.61     16.46 o
   5   3  13       74.14       89.35     18.98 o
   6   3  13       25.39        7.03     17.77 o
 -15   4  13      284.43      286.40     24.93 o
 -14   4  13       86.43       69.83     16.53 o
 -13   4  13      173.04      178.42     19.84 o
 -12   4  13       15.97       17.52     12.20 o
 -11   4  13     1076.95     1058.87     35.58 o
 -10   4  13       47.23       49.79     12.98 o
  -9   4  13       70.09       57.56     12.75 o
  -8   4  13        0.12       -0.99      9.22 o
  -7   4  13      396.73      368.53     27.04 o
  -6   4  13       36.64       30.52      8.90 o
  -5   4  13      728.36      733.23     17.56 o
  -4   4  13      975.31      998.87     22.39 o
  -3   4  13      234.26      247.67     12.76 o
  -2   4  13      121.92      137.17     10.45 o
  -1   4  13     1027.73     1049.39     24.01 o
   0   4  13      167.69      164.07     11.34 o
   1   4  13     2108.14     2025.29     44.29 o
   2   4  13        0.03       -5.98      8.53 o
   3   4  13      106.06      129.20     20.26 o
   4   4  13      770.79      735.76     38.74 o
   5   4  13      194.06      223.65     27.15 o
   6   4  13        6.32        9.26     15.66 o
 -14   5  13      485.63      501.11     30.38 o
 -13   5  13      298.27      308.65     24.27 o
 -12   5  13      495.66      502.25     28.11 o
 -11   5  13       25.91       38.07     13.02 o
 -10   5  13      359.61      319.72     22.05 o
  -9   5  13        0.24        2.54     10.25 o
  -8   5  13      468.12      475.09     21.04 o
  -7   5  13      732.22      707.53     24.07 o
  -6   5  13     2037.37     1972.92     36.98 o
  -5   5  13      265.54      243.80     12.73 o
  -4   5  13     1177.13     1179.28     27.30 o
  -3   5  13        3.42       10.52      7.40 o
  -2   5  13      675.49      666.54     23.13 o
  -1   5  13       77.16       88.41      9.65 o
   0   5  13      149.62      159.69     13.07 o
   1   5  13      263.27      283.16     16.89 o
   2   5  13      604.64      622.72     34.80 o
   3   5  13      118.87       96.85     19.04 o
   4   5  13      177.42      197.21     23.66 o
   5   5  13       18.04       26.99     16.28 o
 -14   6  13        4.32        6.01     13.77 o
 -13   6  13     1069.06     1087.85     40.24 o
 -12   6  13       35.03       38.67     14.31 o
 -11   6  13      448.89      419.35     35.63 o
 -10   6  13      533.68      536.42     27.76 o
  -9   6  13      192.02      188.72     15.96 o
  -8   6  13       15.22       13.43      9.31 o
  -7   6  13       31.96       32.37     10.46 o
  -6   6  13       95.49       85.65     11.98 o
  -5   6  13       38.80       40.80     11.99 o
  -4   6  13      536.86      557.50     25.70 o
  -3   6  13     2322.04     2463.78     71.32 o
  -2   6  13      143.40      164.72     16.57 o
  -1   6  13        3.61       13.55      8.56 o
   0   6  13      247.89      251.88     16.39 o
   1   6  13     1052.30     1029.25     35.68 o
   2   6  13       59.21       47.57     15.74 o
   3   6  13      990.10      987.06     58.67 o
   4   6  13      136.88      166.08     23.36 o
   5   6  13       76.35       79.79     19.98 o
 -13   7  13       17.20       13.19     14.17 o
 -12   7  13     1531.30     1555.76     47.10 o
 -11   7  13       18.53       14.28     12.74 o
 -10   7  13      162.99      184.13     16.94 o
  -9   7  13       10.52        9.54     10.40 o
  -8   7  13        6.37        5.18      9.28 o
  -7   7  13       15.06       14.46      9.55 o
  -6   7  13     2101.54     2117.08     40.59 o
  -5   7  13      164.07      182.75     17.59 o
  -4   7  13      449.02      467.29     25.12 o
  -3   7  13      243.62      237.84     19.27 o
  -2   7  13     1287.52     1321.24     41.11 o
  -1   7  13       21.24       19.26     11.33 o
   0   7  13     1023.04     1065.52     43.33 o
   1   7  13        0.94       -0.14     13.23 o
   2   7  13        6.92       11.28     13.70 o
   3   7  13        8.78        9.53     15.69 o
   4   7  13     1436.15     1461.31     53.86 o
 -12   8  13       89.42       75.82     17.40 o
 -11   8  13      173.15      204.06     21.48 o
 -10   8  13        4.84        9.46     11.01 o
  -9   8  13      616.91      634.59     27.00 o
  -8   8  13      372.18      374.20     21.58 o
  -7   8  13      203.80      227.97     17.30 o
  -6   8  13       56.64       66.95     14.80 o
  -5   8  13        4.26        8.76     11.67 o
  -4   8  13      101.16      105.45     16.14 o
  -3   8  13      875.56      888.43     33.86 o
  -2   8  13      102.31      118.47     16.16 o
  -1   8  13      609.09      647.12     36.92 o
   0   8  13      113.42      118.90     24.81 o
   1   8  13      388.31      424.23     31.94 o
   2   8  13        4.77        4.09     14.38 o
   3   8  13      298.90      323.87     42.61 o
 -10   9  13      331.93      378.78     23.29 o
  -9   9  13       10.88        6.32     11.51 o
  -8   9  13     1637.88     1649.91     46.51 o
  -7   9  13      243.92      253.90     22.64 o
  -6   9  13       24.82       13.09     12.67 o
  -5   9  13      390.14      420.88     26.37 o
  -4   9  13      642.16      672.90     31.31 o
  -3   9  13       34.76       30.64     12.75 o
  -2   9  13     1138.86     1180.80     39.54 o
  -1   9  13       69.04       58.01     18.49 o
   0   9  13      438.08      468.45     34.10 o
   1   9  13       78.87       82.31     29.09 o
  -8  10  13      279.07      255.41     27.51 o
  -7  10  13      135.96      123.96     19.36 o
  -6  10  13      217.02      202.66     21.14 o
  -5  10  13      322.52      380.80     27.35 o
  -4  10  13       57.03       55.87     15.65 o
  -3  10  13       64.08       51.75     15.13 o
  -2  10  13       92.98      113.05     22.61 o
  -1  10  13      936.73     1039.71     68.70 o
 -16   0  14      589.73      677.35     57.62 o
 -14   0  14      130.95      167.46     23.85 o
 -12   0  14      311.30      342.40     27.48 o
 -10   0  14     2314.84     2197.24     56.86 o
  -8   0  14     1457.07     1388.28     44.25 o
  -6   0  14     6066.21     5680.86     66.21 o
  -4   0  14       96.79       74.80     11.33 o
  -2   0  14       46.64       32.45     12.59 o
   0   0  14      607.08      604.44     47.19 o
   2   0  14      312.53      320.64     39.38 o
   4   0  14      862.34      853.48     60.33 o
   6   0  14      523.38      526.47     52.19 o
 -15   1  14      972.89     1066.53     34.32 o
 -14   1  14       16.31        5.18     10.61 o
 -13   1  14      449.71      480.12     23.65 o
 -12   1  14      183.97      181.58     15.84 o
 -11   1  14      940.32      926.16     28.64 o
 -10   1  14      488.26      460.95     20.73 o
  -9   1  14     1744.53     1690.46     34.92 o
  -8   1  14      517.73      537.16     21.22 o
  -7   1  14      408.87      385.58     18.14 o
  -6   1  14      125.00      123.49      9.31 o
  -5   1  14       83.98       98.69      8.79 o
  -4   1  14       25.02       26.09      6.42 o
  -3   1  14       84.20      101.32      9.68 o
  -2   1  14        3.93        8.04      7.34 o
  -1   1  14      626.38      661.00     26.70 o
   0   1  14       37.24       35.85     11.31 o
   1   1  14      112.38      121.03     18.80 o
   2   1  14       95.63      102.98     18.88 o
   3   1  14      361.29      390.42     30.03 o
   4   1  14       91.43      112.40     20.86 o
   5   1  14        8.44       14.64     15.72 o
   6   1  14      145.18      163.37     28.08 o
 -15   2  14      198.83      238.46     23.83 o
 -14   2  14      451.72      495.55     29.45 o
 -13   2  14       12.22       14.29     10.71 o
 -12   2  14       96.42       92.46     13.71 o
 -11   2  14      283.54      261.30     17.34 o
 -10   2  14     1164.98     1107.25     29.95 o
  -9   2  14       66.62       65.64     10.87 o
  -8   2  14     2097.61     1876.69     35.78 o
  -7   2  14      447.44      456.43     19.18 o
  -6   2  14      251.09      207.63     11.10 o
  -5   2  14     2306.28     2151.67     45.82 o
  -4   2  14     1100.31     1036.23     20.96 o
  -3   2  14       35.69       30.44      8.36 o
  -2   2  14     1092.87     1099.88     31.06 o
  -1   2  14      111.83       91.65     12.90 o
   0   2  14       19.54       26.80     10.63 o
   1   2  14      240.30      258.15     19.49 o
   2   2  14     1464.64     1379.87     49.38 o
   3   2  14      418.01      400.31     30.61 o
   4   2  14      124.08      141.96     22.25 o
   5   2  14        8.69       18.44     15.00 o
   6   2  14       73.58       63.26     19.82 o
 -15   3  14       11.80       14.40     14.86 o
 -14   3  14        1.06       -7.66     12.60 o
 -13   3  14      182.35      203.56     20.60 o
 -12   3  14       46.59       29.82     12.85 o
 -11   3  14     1100.67     1042.52     35.76 o
 -10   3  14       96.91       77.16     11.77 o
  -9   3  14      224.77      221.37     15.39 o
  -8   3  14      384.18      345.01     18.46 o
  -7   3  14     1631.42     1599.25     51.84 o
  -6   3  14       79.94       52.57      8.81 o
  -5   3  14      216.64      223.37     11.42 o
  -4   3  14        1.87        0.02      6.41 o
  -3   3  14       19.15       14.97      7.20 o
  -2   3  14      105.62      108.68     10.10 o
  -1   3  14      508.86      549.13     18.09 o
   0   3  14       45.54       40.58     11.41 o
   1   3  14      438.44      420.04     24.00 o
   2   3  14       35.73       54.64     13.24 o
   3   3  14      258.00      237.17     24.96 o
   4   3  14      300.28      300.09     28.54 o
   5   3  14      264.33      335.97     30.95 o
 -15   4  14        0.20       -8.82     14.18 o
 -14   4  14      994.39     1057.13     40.19 o
 -13   4  14       45.31       55.89     15.55 o
 -12   4  14      276.55      267.02     23.83 o
 -11   4  14        4.42        3.02     11.42 o
 -10   4  14      130.26      160.54     17.42 o
  -9   4  14       37.10       30.22     11.56 o
  -8   4  14      465.12      411.13     23.25 o
  -7   4  14       70.16       47.74     10.69 o
  -6   4  14      190.11      156.59     11.84 o
  -5   4  14       37.84       31.48      7.00 o
  -4   4  14      618.95      622.35     18.89 o
  -3   4  14      589.92      553.79     18.34 o
  -2   4  14      354.82      361.85     15.68 o
  -1   4  14       98.63       87.64      9.82 o
   0   4  14     1482.34     1391.71     50.21 o
   1   4  14       99.77      102.02     18.96 o
   2   4  14     2645.71     2753.74     68.79 o
   3   4  14       31.06       21.17     15.01 o
   4   4  14        7.05       25.59     16.37 o
   5   4  14       39.22       43.39     18.14 o
 -14   5  14       11.26       10.37     14.22 o
 -13   5  14      168.05      173.28     19.81 o
 -12   5  14        3.00        2.83     12.04 o
 -11   5  14      532.10      505.83     27.93 o
 -10   5  14      164.66      174.49     18.65 o
  -9   5  14       43.06       46.63     12.99 o
  -8   5  14      154.61      153.09     14.79 o
  -7   5  14      554.60      542.09     22.74 o
  -6   5  14       71.50       43.00     10.15 o
  -5   5  14     1417.40     1436.10     43.92 o
  -4   5  14      611.57      600.78     35.34 o
  -3   5  14       38.73       54.83     10.65 o
  -2   5  14       20.46       31.08      9.43 o
  -1   5  14      127.55      142.03     13.35 o
   0   5  14      298.37      334.00     18.34 o
   1   5  14      417.75      419.76     29.90 o
   2   5  14        2.18        0.28     13.50 o
   3   5  14      300.60      308.96     28.16 o
   4   5  14      207.13      241.08     31.83 o
 -13   6  14      272.16      300.35     24.76 o
 -12   6  14     1170.26     1227.86     42.23 o
 -11   6  14      106.10      122.81     17.54 o
 -10   6  14      376.47      396.99     25.34 o
  -9   6  14        6.00       14.49     10.59 o
  -8   6  14       34.36       34.44     11.27 o
  -7   6  14        2.94       -0.29      8.90 o
  -6   6  14       42.34       53.58     12.74 o
  -5   6  14        3.96        4.88     10.57 o
  -4   6  14      701.01      709.16     29.41 o
  -3   6  14        0.21        3.88     10.15 o
  -2   6  14      386.65      400.84     23.33 o
  -1   6  14       17.66       20.85     11.06 o
   0   6  14      662.89      697.76     26.89 o
   1   6  14       76.13       67.77     17.61 o
   2   6  14      482.17      450.91     32.00 o
   3   6  14      131.47      174.50     30.33 o
   4   6  14     1433.94     1460.39     55.68 o
 -12   7  14       57.55       48.32     16.68 o
 -11   7  14       34.18       33.99     14.42 o
 -10   7  14      170.14      169.31     17.07 o
  -9   7  14      882.77      908.66     30.74 o
  -8   7  14      112.23      107.32     14.42 o
  -7   7  14      132.03      139.60     14.82 o
  -6   7  14       93.40      102.47     15.80 o
  -5   7  14       42.45       49.38     13.29 o
  -4   7  14      142.64      121.14     16.14 o
  -3   7  14     1704.79     1772.64     45.35 o
  -2   7  14      372.20      383.81     23.83 o
  -1   7  14       34.87       50.20     13.13 o
   0   7  14       60.78       56.55     13.99 o
   1   7  14      155.96      166.68     25.50 o
   2   7  14       12.76       14.08     24.37 o
   3   7  14      311.38      363.02     45.27 o
 -11   8  14        0.34       -4.10     12.59 o
 -10   8  14      318.05      310.53     21.30 o
  -9   8  14      131.41      128.89     16.20 o
  -8   8  14      181.11      195.65     17.71 o
  -7   8  14      122.03      148.25     18.49 o
  -6   8  14      119.58      142.55     18.58 o
  -5   8  14      176.65      204.23     23.63 o
  -4   8  14       34.53       28.29     13.53 o
  -3   8  14      238.48      265.32     21.52 o
  -2   8  14      589.62      581.59     29.38 o
  -1   8  14        1.04        5.72     11.78 o
   0   8  14     1367.60     1429.91     42.93 o
   1   8  14      523.40      569.25     36.69 o
  -9   9  14      181.52      200.76     19.05 o
  -8   9  14       55.14       45.61     15.30 o
  -7   9  14      158.16      162.69     20.21 o
  -6   9  14       25.44       19.20     13.48 o
  -5   9  14       12.49       15.08     12.77 o
  -4   9  14       54.48       66.83     15.99 o
  -3   9  14       65.38       52.01     15.24 o
  -2   9  14        6.93       13.94     12.77 o
  -1   9  14     1161.64     1182.99     41.12 o
 -15   0  15      379.13      423.10     34.46 o
 -13   0  15      334.70      300.89     28.14 o
 -11   0  15       30.18       38.64     16.25 o
  -9   0  15     2709.75     2719.93     63.11 o
  -7   0  15      398.04      389.71     42.47 o
  -5   0  15     1774.72     1681.41     38.17 o
  -3   0  15     1616.84     1550.92     47.46 o
  -1   0  15      186.14      207.84     33.07 o
   1   0  15      948.09      922.60     60.05 o
   3   0  15      308.69      302.45     39.33 o
   5   0  15      926.42     1016.28     70.29 o
 -15   1  15       58.04       61.51     14.68 o
 -14   1  15       78.16       81.49     14.37 o
 -13   1  15        0.20       -1.57     10.32 o
 -12   1  15      209.55      214.92     17.20 o
 -11   1  15        3.97       -3.05      9.00 o
 -10   1  15      123.53      119.69     13.74 o
  -9   1  15        0.01        7.21      9.32 o
  -8   1  15      517.20      532.14     22.07 o
  -7   1  15       30.61       26.74      9.85 o
  -6   1  15     1972.72     2066.76     30.21 o
  -5   1  15      381.12      358.77     14.45 o
  -4   1  15      493.98      526.00     18.44 o
  -3   1  15       98.87      114.78     12.53 o
  -2   1  15     1558.71     1553.01     39.75 o
  -1   1  15       38.67       40.63     11.58 o
   0   1  15      165.66      175.07     21.58 o
   1   1  15      295.13      313.20     27.42 o
   2   1  15      342.03      348.66     29.57 o
   3   1  15        2.06        5.19     13.94 o
   4   1  15      851.50      861.57     44.48 o
   5   1  15      114.38      149.25     24.75 o
 -15   2  15      350.38      354.53     27.00 o
 -14   2  15       32.20       25.13     14.83 o
 -13   2  15      149.36      179.41     20.39 o
 -12   2  15      694.60      716.49     27.05 o
 -11   2  15      999.57      980.68     29.91 o
 -10   2  15      169.35      163.94     15.06 o
  -9   2  15      349.07      378.71     19.92 o
  -8   2  15      205.29      199.36     15.24 o
  -7   2  15     2195.30     2073.75     38.14 o
  -6   2  15      285.41      304.12     15.19 o
  -5   2  15      836.15      817.60     19.89 o
  -4   2  15        0.71       -0.19      7.45 o
  -3   2  15      799.83      796.22     24.61 o
  -2   2  15      263.62      262.78     18.95 o
  -1   2  15      275.60      258.04     19.26 o
   0   2  15       38.10       43.72     12.62 o
   1   2  15      345.71      346.95     28.97 o
   2   2  15      202.63      223.10     25.17 o
   3   2  15      872.70      859.24     43.32 o
   4   2  15       31.84       26.56     17.14 o
 -14   3  15       90.79       93.25     18.60 o
 -13   3  15       32.09       23.01     13.48 o
 -12   3  15       82.94       65.76     15.45 o
 -11   3  15       60.01       48.76     13.50 o
 -10   3  15     1266.43     1226.71     31.93 o
  -9   3  15        1.50       -1.50      8.71 o
  -8   3  15      614.34      619.91     23.63 o
  -7   3  15      282.02      292.63     17.17 o
  -6   3  15      710.31      699.87     23.67 o
  -5   3  15        1.45        9.17      9.47 o
  -4   3  15      455.69      492.76     18.23 o
  -3   3  15       36.90       28.17      8.52 o
  -2   3  15       46.25       44.74      8.81 o
  -1   3  15      814.41      779.08     55.14 o
   0   3  15      703.10      669.40     36.84 o
   1   3  15       10.87       14.99     14.14 o
   2   3  15      518.14      560.43     35.15 o
   3   3  15       16.65       23.25     16.67 o
   4   3  15       55.21       43.12     18.77 o
 -14   4  15      258.12      269.80     24.10 o
 -13   4  15      677.83      673.32     47.86 o
 -12   4  15       38.95       40.36     14.64 o
 -11   4  15      329.77      344.42     24.42 o
 -10   4  15      138.11      130.03     17.45 o
  -9   4  15      338.60      318.95     21.99 o
  -8   4  15      501.95      468.01     24.66 o
  -7   4  15     1638.90     1595.30     55.66 o
  -6   4  15        0.37        3.00      8.00 o
  -5   4  15       30.21       20.81      9.62 o
  -4   4  15        3.23        1.51      8.47 o
  -3   4  15      659.25      648.60     23.46 o
  -2   4  15        4.13       10.88      8.70 o
  -1   4  15      968.17      966.66     41.85 o
   0   4  15      307.04      313.99     27.57 o
   1   4  15       99.77      109.67     20.18 o
   2   4  15       91.26       89.45     19.84 o
   3   4  15      657.96      642.85     39.55 o
   4   4  15      257.03      301.66     30.57 o
 -13   5  15        0.11        3.21     13.25 o
 -12   5  15      312.63      296.35     24.34 o
 -11   5  15       84.46       97.23     16.84 o
 -10   5  15      377.31      393.60     25.01 o
  -9   5  15        0.08       -8.34     10.67 o
  -8   5  15      564.77      539.97     27.14 o
  -7   5  15        0.15       -6.84      8.95 o
  -6   5  15      450.61      457.45     31.90 o
  -5   5  15       51.48       39.26     12.93 o
  -4   5  15       75.60       81.55     14.12 o
  -3   5  15      775.62      832.22     26.52 o
  -2   5  15        3.76       16.11      9.08 o
  -1   5  15       53.75       70.76     11.56 o
   0   5  15       87.84      105.01     19.65 o
   1   5  15      162.97      178.71     23.74 o
   2   5  15      186.17      170.05     29.89 o
   3   5  15       72.18      110.21     21.84 o
 -13   6  15      304.05      266.89     24.56 o
 -12   6  15        6.41       10.24     13.46 o
 -11   6  15       34.74       22.01     13.26 o
 -10   6  15       18.63       19.67     13.37 o
  -9   6  15      615.65      585.51     29.26 o
  -8   6  15      321.11      328.79     20.15 o
  -7   6  15       16.98       19.49     11.91 o
  -6   6  15        7.07       -2.47     10.86 o
  -5   6  15     1521.10     1463.75     51.17 o
  -4   6  15        0.32       -3.73     10.27 o
  -3   6  15      358.12      343.07     22.30 o
  -2   6  15        9.16        9.59     10.71 o
  -1   6  15       47.33       47.57     13.12 o
   0   6  15      145.97      213.83     36.71 o
   1   6  15     1319.63     1393.84     51.74 o
   2   6  15       74.36       84.71     19.95 o
 -11   7  15        2.39       -0.24     13.10 o
 -10   7  15       79.21       83.31     16.67 o
  -9   7  15       72.55       54.76     13.20 o
  -8   7  15       72.86       57.69     13.30 o
  -7   7  15       29.64       22.99     12.92 o
  -6   7  15       73.84       57.74     14.74 o
  -5   7  15      324.08      315.63     23.24 o
  -4   7  15        3.54       -2.21     11.51 o
  -3   7  15        0.02        5.33     11.45 o
  -2   7  15       69.37       85.87     15.71 o
  -1   7  15       24.19       25.97     12.62 o
   0   7  15      262.05      290.98     22.26 o
   1   7  15        0.28        1.78     21.09 o
 -10   8  15       34.28       39.45     13.87 o
  -9   8  15     1134.99     1171.34     36.12 o
  -8   8  15        0.74        6.04     12.90 o
  -7   8  15      448.95      438.36     28.80 o
  -6   8  15       19.82       32.38     14.52 o
  -5   8  15      148.56      154.06     19.30 o
  -4   8  15        1.16       -1.93     11.63 o
  -3   8  15      101.22      118.40     17.20 o
  -2   8  15       53.73       59.85     15.38 o
  -1   8  15      140.78      132.25     18.32 o
  -7   9  15      274.39      258.22     24.62 o
  -6   9  15      184.35      196.69     22.16 o
  -5   9  15        9.87       13.97     13.21 o
  -4   9  15       37.75       51.73     15.98 o
 -14   0  16      568.55      601.37     39.59 o
 -12   0  16     1322.40     1364.24     51.14 o
 -10   0  16       82.47       68.90     17.83 o
  -8   0  16     2138.18     2107.70     56.70 o
  -6   0  16       92.43      110.81     14.22 o
  -4   0  16       94.23       87.49     16.62 o
  -2   0  16     2472.62     2453.24     91.15 o
   0   0  16       40.57       16.56     20.20 o
   2   0  16      582.04      552.76     52.57 o
 -14   1  16      207.47      195.09     18.59 o
 -13   1  16       10.34        6.10     11.30 o
 -12   1  16      147.70      164.34     16.36 o
 -11   1  16      248.95      224.25     17.34 o
 -10   1  16       47.17       44.69     11.37 o
  -9   1  16      155.17      164.75     15.17 o
  -8   1  16      189.76      193.48     15.54 o
  -7   1  16      266.38      244.20     16.26 o
  -6   1  16      117.90      123.34     10.44 o
  -5   1  16     1615.21     1538.53     30.45 o
  -4   1  16       26.84       25.81     11.69 o
  -3   1  16      839.45      795.94     30.80 o
  -2   1  16        1.18       -0.20      9.48 o
  -1   1  16       22.49       35.22     15.69 o
   0   1  16        1.51       17.95     15.28 o
   1   1  16      701.45      707.05     38.97 o
   2   1  16      269.28      316.28     30.00 o
   3   1  16       54.70       67.76     20.38 o
 -14   2  16       76.91       92.15     18.60 o
 -13   2  16      858.77      873.80     36.53 o
 -12   2  16      606.25      585.13     25.57 o
 -11   2  16      273.60      280.02     19.18 o
 -10   2  16      499.48      491.86     23.34 o
  -9   2  16        0.74       -8.80      8.80 o
  -8   2  16       64.53       69.29     12.17 o
  -7   2  16      930.70      934.22     27.94 o
  -6   2  16      609.57      562.34     23.76 o
  -5   2  16        4.61       -6.01      9.40 o
  -4   2  16      970.67      953.22     48.74 o
  -3   2  16     1044.08     1055.87     43.36 o
  -2   2  16      419.45      453.63     31.23 o
  -1   2  16      372.56      372.05     30.58 o
   0   2  16      558.17      570.47     36.13 o
   1   2  16       85.40       95.31     19.79 o
   2   2  16      613.72      664.88     39.80 o
   3   2  16       13.92       27.13     17.49 o
 -14   3  16        0.35       -7.29     13.13 o
 -13   3  16       66.92       54.51     16.36 o
 -12   3  16      189.22      194.56     20.74 o
 -11   3  16      129.11      137.84     17.64 o
 -10   3  16        0.04       -2.57     11.42 o
  -9   3  16      216.53      205.63     18.18 o
  -8   3  16       58.48       60.31     11.84 o
  -7   3  16     1540.85     1499.67     37.12 o
  -6   3  16      597.60      622.52     27.26 o
  -5   3  16      300.66      240.19     19.16 o
  -4   3  16       79.88       88.32     14.06 o
  -3   3  16      248.10      238.94     16.17 o
  -2   3  16      475.27      447.12     30.78 o
  -1   3  16     1373.32     1354.80     49.65 o
   0   3  16       88.71      116.56     20.68 o
   1   3  16       18.37       27.39     16.98 o
   2   3  16       26.64       50.64     17.96 o
   3   3  16      628.62      674.32     41.92 o
 -13   4  16        2.49       -1.86     13.30 o
 -12   4  16       61.80       58.66     15.96 o
 -11   4  16       70.49       66.41     15.65 o
 -10   4  16      524.64      548.21     28.97 o
  -9   4  16      449.77      428.58     25.90 o
  -8   4  16      579.31      520.41     32.83 o
  -7   4  16      139.82      135.42     16.44 o
  -6   4  16      404.85      424.27     24.44 o
  -5   4  16      418.76      443.69     21.43 o
  -4   4  16     1003.16      987.75     29.12 o
  -3   4  16      103.51      104.70     13.06 o
  -2   4  16      516.33      512.98     32.86 o
  -1   4  16        2.47       10.46     14.64 o
   0   4  16      987.90     1034.08     47.45 o
   1   4  16      134.33      125.33     22.65 o
   2   4  16      211.39      231.13     27.40 o
 -13   5  16      146.89      136.93     20.59 o
 -12   5  16       15.13       11.62     13.90 o
 -11   5  16      156.66      154.74     19.53 o
 -10   5  16        0.09       -4.18     11.72 o
  -9   5  16      460.42      436.85     26.63 o
  -8   5  16     1570.71     1640.08     44.36 o
  -7   5  16      585.26      597.34     33.32 o
  -6   5  16      684.57      705.33     34.80 o
  -5   5  16       95.47       80.21     15.03 o
  -4   5  16      305.34      332.99     22.74 o
  -3   5  16       75.49       89.15     12.76 o
  -2   5  16        2.92        9.70      9.57 o
  -1   5  16      144.48      134.15     21.64 o
   0   5  16      123.46      118.09     21.44 o
   1   5  16      503.34      540.19     36.38 o
 -12   6  16      311.38      360.15     33.31 o
 -11   6  16        9.69        7.13     13.20 o
 -10   6  16       18.70       10.52     13.26 o
  -9   6  16        0.63        5.56     12.05 o
  -8   6  16      598.89      642.13     31.52 o
  -7   6  16      322.59      298.37     23.73 o
  -6   6  16     1539.63     1543.54     55.48 o
  -5   6  16        3.28        0.26     11.32 o
  -4   6  16      470.23      511.99     28.12 o
  -3   6  16       35.28       24.64     13.01 o
  -2   6  16      101.13      115.79     16.82 o
  -1   6  16      105.30       89.61     29.04 o
   0   6  16       29.71       20.25     26.14 o
 -10   7  16      132.57      138.61     19.02 o
  -9   7  16      182.48      191.14     18.52 o
  -8   7  16        2.25       -1.25     13.61 o
  -7   7  16      115.98      127.31     19.05 o
  -6   7  16        9.99        0.83     12.07 o
  -5   7  16     1407.96     1510.22     45.85 o
  -4   7  16      126.20      113.32     17.57 o
  -3   7  16       18.91       18.65     13.38 o
  -2   7  16       33.56       45.65     14.46 o
  -1   7  16       21.51       20.37     16.73 o
  -8   8  16     1579.49     1692.09     51.20 o
  -7   8  16      112.33      165.85     21.29 o
  -6   8  16      442.12      495.40     29.50 o
  -5   8  16       13.37       17.47     14.12 o
  -4   8  16       36.11       52.77     15.52 o
  -3   8  16       50.16       76.23     21.36 o
 -13   0  17      124.13      137.03     24.54 o
 -11   0  17     1437.97     1475.77     53.54 o
  -9   0  17      173.35      152.34     21.79 o
  -7   0  17       17.37       15.43     14.36 o
  -5   0  17     1852.38     1853.95     55.28 o
  -3   0  17      440.58      520.49     49.25 o
  -1   0  17      114.63      100.65     28.34 o
   1   0  17      569.25      620.80     54.72 o
 -14   1  17        5.81        3.73     12.65 o
 -13   1  17      201.82      203.75     18.87 o
 -12   1  17      385.24      366.97     22.26 o
 -11   1  17       15.58       10.34     11.06 o
 -10   1  17       16.36       17.63     11.13 o
  -9   1  17      194.43      200.55     16.65 o
  -8   1  17      689.33      658.69     31.38 o
  -7   1  17       58.11       68.24     12.31 o
  -6   1  17      895.68      863.37     27.88 o
  -5   1  17       49.09       42.21     16.54 o
  -4   1  17     1525.21     1431.39     51.18 o
  -3   1  17      391.59      410.45     31.83 o
  -2   1  17      630.23      666.54     38.03 o
  -1   1  17      905.36      911.13     43.48 o
   0   1  17       64.44       77.67     19.21 o
   1   1  17        5.49       11.39     16.24 o
   2   1  17      285.75      286.16     29.92 o
 -13   2  17     1010.16     1018.05     40.52 o
 -12   2  17      500.58      570.12     31.63 o
 -11   2  17       55.22       49.46     12.73 o
 -10   2  17        1.04        0.85     10.21 o
  -9   2  17      253.84      250.62     18.13 o
  -8   2  17      480.72      444.08     22.09 o
  -7   2  17      574.07      573.93     27.28 o
  -6   2  17       57.18       69.77     14.20 o
  -5   2  17       18.07       24.55     14.26 o
  -4   2  17      174.94      136.42     21.84 o
  -3   2  17     1059.32     1087.06     45.97 o
  -2   2  17        3.46        6.37     14.43 o
  -1   2  17      514.40      530.87     36.04 o
   0   2  17       33.54       28.85     16.92 o
   1   2  17      294.50      330.17     44.34 o
   2   2  17      445.55      499.19     46.42 o
 -13   3  17      256.93      211.81     23.24 o
 -12   3  17       35.27       41.96     15.59 o
 -11   3  17       51.97       46.83     15.96 o
 -10   3  17     1443.59     1392.96     48.95 o
  -9   3  17      255.88      286.68     22.38 o
  -8   3  17      144.05      126.48     14.76 o
  -7   3  17       83.63       94.26     20.84 o
  -6   3  17      174.37      195.50     18.92 o
  -5   3  17       45.61       60.01     13.75 o
  -4   3  17      426.80      433.04     32.36 o
  -3   3  17       21.66       23.62     15.74 o
  -2   3  17       30.37       51.93     17.79 o
  -1   3  17       51.73       54.42     18.14 o
   0   3  17     1321.22     1420.26    126.79 o
   1   3  17       50.44       76.68     21.24 o
 -12   4  17        3.98       -1.14     13.26 o
 -11   4  17       42.95       33.78     14.81 o
 -10   4  17        0.45       -3.24     12.40 o
  -9   4  17      171.22      163.24     18.99 o
  -8   4  17       58.02       49.93     17.52 o
  -7   4  17      663.31      718.25     59.14 o
  -6   4  17        6.59        8.88     13.80 o
  -5   4  17       31.72       45.03     13.37 o
  -4   4  17      109.00      124.70     14.21 o
  -3   4  17      424.93      435.39     32.06 o
  -2   4  17       36.19       43.78     17.36 o
  -1   4  17      883.79      870.21     43.51 o
   0   4  17        6.30       11.28     16.19 o
   1   4  17        2.76        9.09     15.48 o
 -11   5  17      118.53      127.48     18.89 o
 -10   5  17      265.17      267.13     23.37 o
  -9   5  17        0.40        0.75     12.82 o
  -8   5  17       46.80       50.49     17.91 o
  -7   5  17       14.39       21.40     16.45 o
  -6   5  17      269.43      310.29     23.59 o
  -5   5  17        4.60       13.93     12.40 o
  -4   5  17      488.95      515.00     28.18 o
  -3   5  17      206.91      224.90     26.08 o
  -2   5  17      383.26      359.04     30.99 o
  -1   5  17      140.70      157.37     23.56 o
   0   5  17      553.11      581.41     38.83 o
 -10   6  17        2.38       -5.56     12.81 o
  -9   6  17       70.30       81.90     20.87 o
  -8   6  17      162.06      139.65     24.01 o
  -7   6  17      260.30      283.69     23.66 o
  -6   6  17        4.18        5.31     13.28 o
  -5   6  17     1022.94     1109.93     39.76 o
  -4   6  17       46.95       48.88     14.92 o
  -3   6  17       65.32       79.97     16.56 o
  -2   6  17       44.53       41.67     27.27 o
  -8   7  17      239.73      285.59     25.39 o
  -7   7  17        0.01        0.97     13.42 o
  -6   7  17      648.04      682.73     44.06 o
  -5   7  17       78.84       79.84     16.78 o
  -4   7  17      558.33      605.60     32.24 o
 -12   0  18      274.92      276.72     28.52 o
 -10   0  18        2.19       -1.71     14.32 o
  -8   0  18        6.82       12.20     14.99 o
  -6   0  18       21.33       18.61     22.68 o
  -4   0  18      195.28      205.08     35.03 o
  -2   0  18      532.17      493.69     49.86 o
   0   0  18       75.95       53.92     28.48 o
 -13   1  18      151.78      141.21     24.62 o
 -12   1  18      217.90      235.29     19.68 o
 -11   1  18      130.81      132.26     16.09 o
 -10   1  18       13.99       12.60     11.19 o
  -9   1  18       66.23       56.78     13.04 o
  -8   1  18      128.47      102.88     14.28 o
  -7   1  18      172.72      178.50     18.55 o
  -6   1  18       75.60       91.75     20.35 o
  -5   1  18     1866.99     1916.26     60.82 o
  -4   1  18       12.72       12.61     14.69 o
  -3   1  18      543.72      567.28     36.38 o
  -2   1  18      128.74      157.00     24.08 o
  -1   1  18      564.73      661.56     40.50 o
   0   1  18      102.23      134.04     30.26 o
 -12   2  18      191.01      228.07     23.23 o
 -11   2  18       40.70       36.81     13.13 o
 -10   2  18        5.58        0.28     11.20 o
  -9   2  18       86.01      114.12     15.15 o
  -8   2  18      125.09      123.51     15.05 o
  -7   2  18      183.26      205.41     20.05 o
  -6   2  18      251.68      293.24     22.55 o
  -5   2  18      263.87      260.57     47.14 o
  -4   2  18      300.22      327.81     40.76 o
  -3   2  18       87.27      106.56     21.63 o
  -2   2  18       39.51       45.16     18.62 o
  -1   2  18       99.24       78.42     20.93 o
   0   2  18      511.85      507.88     37.26 o
 -12   3  18        0.01       -1.20     13.44 o
 -11   3  18       44.56       38.92     15.47 o
 -10   3  18        4.29       -3.74     12.37 o
  -9   3  18      886.77      951.51     36.87 o
  -8   3  18      346.46      336.14     24.23 o
  -7   3  18      275.34      286.95     22.39 o
  -6   3  18        0.51        9.02     12.40 o
  -5   3  18       71.38       65.89     19.62 o
  -4   3  18       60.22       83.39     19.70 o
  -3   3  18     1371.89     1390.21     53.47 o
  -2   3  18       95.17       84.96     20.74 o
  -1   3  18      518.53      568.22     38.15 o
 -11   4  18       43.35       59.79     17.14 o
 -10   4  18      441.83      444.72     28.30 o
  -9   4  18       89.49      109.99     21.79 o
  -8   4  18      340.49      314.40     30.14 o
  -7   4  18      227.04      276.18     28.29 o
  -6   4  18       62.57       83.95     19.48 o
  -5   4  18        1.90       -2.74     14.78 o
  -4   4  18       41.49       25.26     19.69 o
  -3   4  18        2.71       11.93     16.44 o
  -2   4  18      572.89      572.84     38.20 o
 -10   5  18      571.50      617.80     40.11 o
  -9   5  18      491.88      447.15     46.89 o
  -8   5  18       74.18       59.04     19.53 o
  -7   5  18      183.10      190.80     37.81 o
  -6   5  18       12.06       15.63     16.04 o
  -5   5  18      180.27      200.60     21.07 o
  -4   5  18       39.98       50.34     19.54 o
  -3   5  18      421.31      428.03     49.67 o
  -7   6  18       22.39       36.31     23.13 o
  -6   6  18      155.54      134.13     18.92 o
 -11   0  19      322.88      370.23     33.05 o
  -9   0  19      253.84      289.46     28.99 o
  -7   0  19      152.43      125.43     31.66 o
  -5   0  19      548.67      536.62     54.11 o
  -3   0  19       48.40       84.32     31.01 o
 -11   1  19       20.24        9.16     11.79 o
 -10   1  19      171.37      167.97     17.54 o
  -9   1  19       10.06       17.70     12.16 o
  -8   1  19       40.10       46.29     14.96 o
  -7   1  19       30.25       39.22     18.33 o
  -6   1  19       15.07       -2.01     14.41 o
  -5   1  19       88.11       97.67     22.07 o
  -4   1  19      896.52      835.89     44.50 o
  -3   1  19       60.17       68.96     21.14 o
  -2   1  19       33.21       70.37     21.21 o
 -11   2  19       91.60       94.00     33.02 o
 -10   2  19      100.19      102.60     15.60 o
  -9   2  19       79.64       85.24     17.28 o
  -8   2  19       11.77       12.95     13.31 o
  -7   2  19        2.54       -2.19     12.53 o
  -6   2  19       15.49       22.32     17.01 o
  -5   2  19      204.75      177.25     25.20 o
  -4   2  19      484.81      537.70     37.68 o
  -3   2  19       17.57       31.52     18.79 o
 -10   3  19      207.38      205.37     22.13 o
  -9   3  19        0.12       -2.43     24.53 o
  -8   3  19        4.11       -2.11     16.07 o
  -7   3  19       62.50       74.39     16.77 o
  -6   3  19      186.34      199.18     26.59 o
  -5   3  19       27.00       45.55     18.85 o
  -4   3  19        2.46       13.84     17.13 o
  -3   3  19        2.67       17.22     16.80 o
  -8   4  19        4.06        7.77     16.55 o
  -7   4  19       98.93       81.68     21.14 o
  -6   4  19        0.75        9.21     16.34 o
  -5   4  19       67.14       61.45     29.42 o
  -6   0  20       34.47       24.88     27.41 o
 
